# Supplementary material for: Stress-response balance drives the evolution of a network module and its host genome
Source: Mol Syst Biol. 2015 Aug 31;11(8):827. doi: 10.15252/msb.20156185 (PMC4562500; doi:10.15252/msb.20156185)
Supplement: Supplementary file 2 — Computational Models [file msb0011-0827-sd2.zip]

Archive with 8 entries (7 files):
- ComputationalModels/
- ComputationalModels/getfitq.m
- ComputationalModels/getfitr.m
- ComputationalModels/PFevo.m
- ComputationalModels/pfevosim.py
- ComputationalModels/README.txt
- ComputationalModels/ticklabelinside.m
- ComputationalModels/WM3fun.m
