# Supplementary material for: Stress-response balance drives the evolution of a network module and its host genome
Source: Mol Syst Biol. 2015 Aug 31;11(8):827. doi: 10.15252/msb.20156185 (PMC4562500; doi:10.15252/msb.20156185)
Supplement: Supplementary file 2 — Computational Models [file msb0011-0827-sd2.zip › ComputationalModels/getfitr.m]

function [ fitr ] = getfitr( gL0, gH0, rr0, ff0, gMax)
%FITR Summary of this function goes here
%   Detailed explanation goes here

    rr=rr0;
    gH=gH0;
    ff=ff0;
    gL=rand*(gMax-gL0)+gL0;
       
    S=[...
    gL-rr ff;
    rr gH-ff];

    [eigVec,eigVal]=eig(S);
    [gT,indmax]=max(diag(eigVal));
    nL=eigVec(1,indmax)/sum(eigVec(:,indmax));
    nH=eigVec(2,indmax)/sum(eigVec(:,indmax));
    
%     disp('gL0 gH0 rr0 ff0 gHmax:');
%     disp([gL0 gH0 rr0 ff0 gHmax]);
%     disp([gL gH rr ff gHmax]);
    
    fitr=gT;

end
