# Supplementary material for: Stress-response balance drives the evolution of a network module and its host genome
Source: Mol Syst Biol. 2015 Aug 31;11(8):827. doi: 10.15252/msb.20156185 (PMC4562500; doi:10.15252/msb.20156185)
Supplement: Supplementary file 2 — Computational Models [file msb0011-0827-sd2.zip › ComputationalModels/PFevo.m]

clear all;close all;
% This is a Matlab script implementing
% the ODE model of evolutionary dynamics
% written by G�bor Bal�zsi in January-February, 2015

global mu w m q r PM PQ PR

Dox=2;  % Set Doxycycline concentration
Zeo=0;  % Set Zeocin concentration

N=1e6; % Set population size

g0=0.2634;    % maximum growth rate (in D0Z0)
timespan = [0 500];
Nrun=50;

% data
WexpDiZ0=0.5;MexpDiZ0=0;QexpDiZ0=0.5;RexpDiZ0=0;thexpDiZ0=18;
WexpD2Z0=0;MexpD2Z0=1;QexpD2Z0=0;RexpD2Z0=0;thexpD2Z0=5;
WexpDiZ2=0.1;MexpDiZ2=0;QexpDiZ2=0.6;RexpDiZ2=0.3;thexpDiZ2=12;
WexpD2Z2=0;MexpD2Z2=0;QexpD2Z2=1;RexpD2Z2=0;thexpD2Z2=12;
WexpD0Z2=0.1;MexpD0Z2=0;QexpD0Z2=0;RexpD0Z2=0.9;thexpD0Z2=5;

%colors
mapR=flipud([ones(100,1),linspace(0,1,100)',linspace(0,1,100)']);
mapB=flipud([linspace(0,1,100)',linspace(0,1,100)',ones(100,1)]);
mapK=flipud([linspace(0,1,100)',linspace(0,1,100)',linspace(0,1,100)']);
mapM=flipud([ones(100,1),linspace(0,1,100)',ones(100,1)]);
mapG=flipud([linspace(0,1,100)',ones(100,1),linspace(0,1,100)']);
mapC=flipud([linspace(0,1,100)',ones(100,1),ones(100,1)]);

muRange=logspace(-10,-1,4);         % range of beneficial mutation rate
PMrange=linspace(0,10.0,11)/10.0;   % range of P(K)
PQrange=linspace(0,10.0,11)/10.0;   % range of P(T)


gHfactorDi=[0.75];
gHfactorD2=[0.6];
maxFfactorDiZ2=[1.0];
maxFfactorD2Z2=[0.9];

rrDi=[0.01];
frDi=[0.003];
rrD2=[0.06];
frD2=[0.0002];

figure;
muCtr=1
for mu=muRange

    tic;
    PMctr=1;
    for PM=PMrange
        PQctr=1;
        for PQ=PQrange(1:12-PMctr)
            PR=1.0-(PM+PQ);         % calculate P(G)=1-P(K)-P(T)
            for runnum=1:Nrun

                %%%%%%%%%%%%%%%%%%%%%
                %DiZ0
                gL=g0;
                gH=gHfactorDi*g0;
                rr=rrDi;
                fr=frDi;

                S=[...
                gL-rr fr;   % rr, fr are rise and fall rates
                rr gH-fr];  % gL, gH are H and L growth rates

                [eigVec,eigVal]=eig(S);
                [gT,indmax]=max(diag(eigVal));  % max eigenvalue = growth rate gT
                nL=eigVec(1,indmax)/sum(eigVec(:,indmax));  % L fraction
                nH=eigVec(2,indmax)/sum(eigVec(:,indmax));  % H fraction

                maxF=g0;
                w=gT;
                m=maxF;
                q=rand*(maxF-gT)+gT;
                r=gT;

                initvals = [N 0 0 0];   
                [t,vec]=ode45(@WM3fun,timespan,initvals);
                WDiZ0=vec(:,1);
                MDiZ0=vec(:,2);
                QDiZ0=vec(:,3);
                RDiZ0=vec(:,4);

                indW50=find(WDiZ0<N/2);
                if(isempty(indW50))
                    WhalflifeDiZ0(runnum)=20;
                else
                    WhalflifeDiZ0(runnum)=t(indW50(1))/24;
                end;

                fracWDiZ0(runnum)=WDiZ0(end)/(WDiZ0(end)+MDiZ0(end)+QDiZ0(end)+RDiZ0(end));
                fracMDiZ0(runnum)=MDiZ0(end)/(WDiZ0(end)+MDiZ0(end)+QDiZ0(end)+RDiZ0(end));
                fracQDiZ0(runnum)=QDiZ0(end)/(WDiZ0(end)+MDiZ0(end)+QDiZ0(end)+RDiZ0(end));
                fracRDiZ0(runnum)=RDiZ0(end)/(WDiZ0(end)+MDiZ0(end)+QDiZ0(end)+RDiZ0(end));

                %%%%%%%%%%%%%%%%%%
                %D2Z0
                gL=g0;
                gH=gHfactorD2*g0;
                rr=rrD2;
                fr=frD2;

                S=[...
                gL-rr fr;
                rr gH-fr];

                [eigVec,eigVal]=eig(S);
                [gT,indmax]=max(diag(eigVal));
                nL=eigVec(1,indmax)/sum(eigVec(:,indmax));
                nH=eigVec(2,indmax)/sum(eigVec(:,indmax));

                maxF=g0;
                w=gT;
                m=maxF;
                q=rand*(maxF-gT)+gT;
                r=gT;

                initvals = [N 0 0 0];   
                [t,vec]=ode45(@WM3fun,timespan,initvals);
                WD2Z0=vec(:,1);
                MD2Z0=vec(:,2);
                QD2Z0=vec(:,3);
                RD2Z0=vec(:,4);

                indW50=find(WD2Z0<N/2);
                if(isempty(indW50))
                    WhalflifeD2Z0(runnum)=20;
                else
                    WhalflifeD2Z0(runnum)=t(indW50(1))/24;
                end;

                fracWD2Z0(runnum)=WD2Z0(end)/(WD2Z0(end)+MD2Z0(end)+QD2Z0(end)+RD2Z0(end));
                fracMD2Z0(runnum)=MD2Z0(end)/(WD2Z0(end)+MD2Z0(end)+QD2Z0(end)+RD2Z0(end));
                fracQD2Z0(runnum)=QD2Z0(end)/(WD2Z0(end)+MD2Z0(end)+QD2Z0(end)+RD2Z0(end));
                fracRD2Z0(runnum)=RD2Z0(end)/(WD2Z0(end)+MD2Z0(end)+QD2Z0(end)+RD2Z0(end));

                %%%%%%%%%%%%%%%%%%%%%%
                %DiZ2
                gL=0.5*g0;
                gH=gHfactorDi*g0; 
                rr=rrDi;
                fr=frDi;

                S=[...
                gL-rr fr;
                rr gH-fr];

                [eigVec,eigVal]=eig(S);
                [gT,indmax]=max(diag(eigVal));
                nL=eigVec(1,indmax)/sum(eigVec(:,indmax));
                nH=eigVec(2,indmax)/sum(eigVec(:,indmax));

                maxF=maxFfactorDiZ2*g0;
                w=gT;
                m=gL;
                q=max([getfitq(gL, gH, rr, fr, maxF) gT]);
                r=max([getfitr(gL, gH, rr, fr, maxF) gT]);

                initvals = [N 0 0 0];   
                [t,vec]=ode45(@WM3fun,timespan,initvals);
                WDiZ2=vec(:,1);
                MDiZ2=vec(:,2);
                QDiZ2=vec(:,3);
                RDiZ2=vec(:,4);

                indW50=find(WDiZ2<N/2);
                if(isempty(indW50))
                    WhalflifeDiZ2(runnum)=20;
                else
                    WhalflifeDiZ2(runnum)=t(indW50(1))/24;
                end;

                fracWDiZ2(runnum)=WDiZ2(end)/(WDiZ2(end)+MDiZ2(end)+QDiZ2(end)+RDiZ2(end));
                fracMDiZ2(runnum)=MDiZ2(end)/(WDiZ2(end)+MDiZ2(end)+QDiZ2(end)+RDiZ2(end));
                fracQDiZ2(runnum)=QDiZ2(end)/(WDiZ2(end)+MDiZ2(end)+QDiZ2(end)+RDiZ2(end));
                fracRDiZ2(runnum)=RDiZ2(end)/(WDiZ2(end)+MDiZ2(end)+QDiZ2(end)+RDiZ2(end));

                %%%%%%%%%%%%%%%%%%%
                %D2Z2
                gL=0.5*g0;
                gH=gHfactorD2*g0;
                rr=rrD2;
                fr=frD2;

                S=[...
                gL-rr fr;
                rr gH-fr];

                [eigVec,eigVal]=eig(S);
                [gT,indmax]=max(diag(eigVal));
                nL=eigVec(1,indmax)/sum(eigVec(:,indmax));
                nH=eigVec(2,indmax)/sum(eigVec(:,indmax));

                maxF=maxFfactorD2Z2*g0;
                w=gT;
                m=gL;
                q=max([getfitq(gL, gH, rr, fr, maxF) gT]);
                r=max([getfitr(gL, gH, rr, fr, maxF) gT]);

                initvals = [N 0 0 0];   
                [t,vec]=ode45(@WM3fun,timespan,initvals);
                WD2Z2=vec(:,1);
                MD2Z2=vec(:,2);
                QD2Z2=vec(:,3);
                RD2Z2=vec(:,4);

                indW50=find(WD2Z2<N/2);
                if(isempty(indW50))
                    WhalflifeD2Z2(runnum)=20;
                else
                    WhalflifeD2Z2(runnum)=t(indW50(1))/24;
                end;

                fracWD2Z2(runnum)=WD2Z2(end)/(WD2Z2(end)+MD2Z2(end)+QD2Z2(end)+RD2Z2(end));
                fracMD2Z2(runnum)=MD2Z2(end)/(WD2Z2(end)+MD2Z2(end)+QD2Z2(end)+RD2Z2(end));
                fracQD2Z2(runnum)=QD2Z2(end)/(WD2Z2(end)+MD2Z2(end)+QD2Z2(end)+RD2Z2(end));
                fracRD2Z2(runnum)=RD2Z2(end)/(WD2Z2(end)+MD2Z2(end)+QD2Z2(end)+RD2Z2(end));

                %%%%%%%%%%%%%%%%%%
                Dox=0;Zeo=2; %D0Z2
                cond='D0Z2';mapUse=mapR;
                gL=0.5*g0;
                gH=g0;
                rr=0.0;
                fr=10000;

                S=[...
                gL-rr fr;
                rr gH-fr];

                [eigVec,eigVal]=eig(S);
                [gT,indmax]=max(diag(eigVal));
                nL=eigVec(1,indmax)/sum(eigVec(:,indmax));
                nH=eigVec(2,indmax)/sum(eigVec(:,indmax));

                maxF=g0;
                w=gT;
                m=gL;
                q=gL;
                r=rand*(maxF-gL)+gL;

                initvals = [N 0 0 0];   
                [t,vec]=ode45(@WM3fun,timespan,initvals);
                WD0Z2=vec(:,1);
                MD0Z2=vec(:,2);
                QD0Z2=vec(:,3);
                RD0Z2=vec(:,4);

                indW50=find(WD0Z2<N/2);
                if(isempty(indW50))
                    WhalflifeD0Z2(runnum)=20;
                else
                    WhalflifeD0Z2(runnum)=t(indW50(1))/24;
                end;

                fracWD0Z2(runnum)=WD0Z2(end)/(WD0Z2(end)+MD0Z2(end)+QD0Z2(end)+RD0Z2(end));
                fracMD0Z2(runnum)=MD0Z2(end)/(WD0Z2(end)+MD0Z2(end)+QD0Z2(end)+RD0Z2(end));
                fracQD0Z2(runnum)=QD0Z2(end)/(WD0Z2(end)+MD0Z2(end)+QD0Z2(end)+RD0Z2(end));
                fracRD0Z2(runnum)=RD0Z2(end)/(WD0Z2(end)+MD0Z2(end)+QD0Z2(end)+RD0Z2(end));

            end;
            fracWaveDiZ0(PMctr,PQctr)=mean(fracWDiZ0);
            fracMaveDiZ0(PMctr,PQctr)=mean(fracMDiZ0);
            fracQaveDiZ0(PMctr,PQctr)=mean(fracQDiZ0);
            fracRaveDiZ0(PMctr,PQctr)=mean(fracRDiZ0);

            fracWaveD2Z0(PMctr,PQctr)=mean(fracWD2Z0);
            fracMaveD2Z0(PMctr,PQctr)=mean(fracMD2Z0);
            fracQaveD2Z0(PMctr,PQctr)=mean(fracQD2Z0);
            fracRaveD2Z0(PMctr,PQctr)=mean(fracRD2Z0);

            fracWaveDiZ2(PMctr,PQctr)=mean(fracWDiZ2);
            fracMaveDiZ2(PMctr,PQctr)=mean(fracMDiZ2);
            fracQaveDiZ2(PMctr,PQctr)=mean(fracQDiZ2);
            fracRaveDiZ2(PMctr,PQctr)=mean(fracRDiZ2);

            fracWaveD2Z2(PMctr,PQctr)=mean(fracWD2Z2);
            fracMaveD2Z2(PMctr,PQctr)=mean(fracMD2Z2);
            fracQaveD2Z2(PMctr,PQctr)=mean(fracQD2Z2);
            fracRaveD2Z2(PMctr,PQctr)=mean(fracRD2Z2);

            fracWaveD0Z2(PMctr,PQctr)=mean(fracWD0Z2);
            fracMaveD0Z2(PMctr,PQctr)=mean(fracMD0Z2);
            fracQaveD0Z2(PMctr,PQctr)=mean(fracQD0Z2);
            fracRaveD0Z2(PMctr,PQctr)=mean(fracRD0Z2);


            DfracWaveDiZ0(PMctr,PQctr)=mean(fracWDiZ0-WexpDiZ0);
            DfracMaveDiZ0(PMctr,PQctr)=mean(fracMDiZ0-MexpDiZ0);
            DfracQaveDiZ0(PMctr,PQctr)=mean(fracQDiZ0-QexpDiZ0);
            DfracRaveDiZ0(PMctr,PQctr)=mean(fracRDiZ0-RexpDiZ0);

            DfracWaveD2Z0(PMctr,PQctr)=mean(fracWD2Z0-WexpD2Z0);
            DfracMaveD2Z0(PMctr,PQctr)=mean(fracMD2Z0-MexpD2Z0);
            DfracQaveD2Z0(PMctr,PQctr)=mean(fracQD2Z0-QexpD2Z0);
            DfracRaveD2Z0(PMctr,PQctr)=mean(fracRD2Z0-RexpD2Z0);

            DfracWaveDiZ2(PMctr,PQctr)=mean(fracWDiZ2-WexpDiZ2);
            DfracMaveDiZ2(PMctr,PQctr)=mean(fracMDiZ2-MexpDiZ2);
            DfracQaveDiZ2(PMctr,PQctr)=mean(fracQDiZ2-QexpDiZ2);
            DfracRaveDiZ2(PMctr,PQctr)=mean(fracRDiZ2-RexpDiZ2);

            DfracWaveD2Z2(PMctr,PQctr)=mean(fracWD2Z2-WexpD2Z2);
            DfracMaveD2Z2(PMctr,PQctr)=mean(fracMD2Z2-MexpD2Z2);
            DfracQaveD2Z2(PMctr,PQctr)=mean(fracQD2Z2-QexpD2Z2);
            DfracRaveD2Z2(PMctr,PQctr)=mean(fracRD2Z2-RexpD2Z2);

            DfracWaveD0Z2(PMctr,PQctr)=mean(fracWD0Z2-WexpD0Z2);
            DfracMaveD0Z2(PMctr,PQctr)=mean(fracMD0Z2-MexpD0Z2);
            DfracQaveD0Z2(PMctr,PQctr)=mean(fracQD0Z2-QexpD0Z2);
            DfracRaveD0Z2(PMctr,PQctr)=mean(fracRD0Z2-RexpD0Z2);
            
            

            Wt50aveDiZ0(PMctr,PQctr)=mean(WhalflifeDiZ0);
            Wt50aveD2Z0(PMctr,PQctr)=mean(WhalflifeD2Z0);
            Wt50aveDiZ2(PMctr,PQctr)=mean(WhalflifeDiZ2);
            Wt50aveD2Z2(PMctr,PQctr)=mean(WhalflifeD2Z2);
            Wt50aveD0Z2(PMctr,PQctr)=mean(WhalflifeD0Z2);

            DWt50aveDiZ0(PMctr,PQctr)=mean(WhalflifeDiZ0-thexpDiZ0);
            DWt50aveD2Z0(PMctr,PQctr)=mean(WhalflifeD2Z0-thexpD2Z0);
            DWt50aveDiZ2(PMctr,PQctr)=mean(WhalflifeDiZ2-thexpDiZ2);
            DWt50aveD2Z2(PMctr,PQctr)=mean(WhalflifeD2Z2-thexpD2Z2);
            DWt50aveD0Z2(PMctr,PQctr)=mean(WhalflifeD0Z2-thexpD0Z2);

            PQctr=PQctr+1;
        end;
        PMctr=PMctr+1;
    end;

    BfracWaveDiZ0 = min(min(abs([nonzeros(DfracWaveDiZ0 ); any(any(DfracWaveDiZ0))])));
    BfracMaveDiZ0 = min(min(abs([nonzeros(DfracMaveDiZ0 ); any(any(DfracMaveDiZ0))])));
    BfracQaveDiZ0 = min(min(abs([nonzeros(DfracQaveDiZ0 ); any(any(DfracQaveDiZ0))])));
    BfracRaveDiZ0 = min(min(abs([nonzeros(DfracRaveDiZ0 ); any(any(DfracRaveDiZ0))])));

    BfracWaveD2Z0 = min(min(abs([nonzeros(DfracWaveD2Z0 ); any(any(DfracWaveD2Z0))])));
    BfracMaveD2Z0 = min(min(abs([nonzeros(DfracMaveD2Z0 ); any(any(DfracMaveD2Z0))])));
    BfracQaveD2Z0 = min(min(abs([nonzeros(DfracQaveD2Z0 ); any(any(DfracQaveD2Z0))])));
    BfracRaveD2Z0 = min(min(abs([nonzeros(DfracRaveD2Z0 ); any(any(DfracRaveD2Z0))])));

    BfracWaveDiZ2 = min(min(abs([nonzeros(DfracWaveDiZ2 ); any(any(DfracWaveDiZ2))])));
    BfracMaveDiZ2 = min(min(abs([nonzeros(DfracMaveDiZ2 ); any(any(DfracMaveDiZ2))])));
    BfracQaveDiZ2 = min(min(abs([nonzeros(DfracQaveDiZ2 ); any(any(DfracQaveDiZ2))])));
    BfracRaveDiZ2 = min(min(abs([nonzeros(DfracRaveDiZ2 ); any(any(DfracRaveDiZ2))])));

    BfracWaveD2Z2 = min(min(abs([nonzeros(DfracWaveD2Z2 ); any(any(DfracWaveD2Z2))])));
    BfracMaveD2Z2 = min(min(abs([nonzeros(DfracMaveD2Z2 ); any(any(DfracMaveD2Z2))])));
    BfracQaveD2Z2 = min(min(abs([nonzeros(DfracQaveD2Z2 ); any(any(DfracQaveD2Z2))])));
    BfracRaveD2Z2 = min(min(abs([nonzeros(DfracRaveD2Z2 ); any(any(DfracRaveD2Z2))])));

    BfracWaveD0Z2 = min(min(abs([nonzeros(DfracWaveD0Z2 ); any(any(DfracWaveD0Z2))])));
    BfracMaveD0Z2 = min(min(abs([nonzeros(DfracMaveD0Z2 ); any(any(DfracMaveD0Z2))])));
    BfracQaveD0Z2 = min(min(abs([nonzeros(DfracQaveD0Z2 ); any(any(DfracQaveD0Z2))])));
    BfracRaveD0Z2 = min(min(abs([nonzeros(DfracRaveD0Z2 ); any(any(DfracRaveD0Z2))])));

    Fscore=sqrt((...
        (BfracWaveDiZ0).^2+(BfracWaveD2Z0).^2+(BfracWaveDiZ2).^2+(BfracWaveD2Z2).^2+(BfracWaveD0Z2).^2+...
        (BfracMaveDiZ0).^2+(BfracMaveD2Z0).^2+(BfracMaveDiZ2).^2+(BfracMaveD2Z2).^2+(BfracMaveD0Z2).^2+...
        (BfracQaveDiZ0).^2+(BfracQaveD2Z0).^2+(BfracQaveDiZ2).^2+(BfracQaveD2Z2).^2+(BfracQaveD0Z2).^2+...
        (BfracRaveDiZ0).^2+(BfracRaveD2Z0).^2+(BfracRaveDiZ2).^2+(BfracRaveD2Z2).^2+(BfracRaveD0Z2).^2)/20);


    BWt50aveDiZ0=min(min(abs(nonzeros(DWt50aveDiZ0))));
    BWt50aveD2Z0=min(min(abs(nonzeros(DWt50aveD2Z0))));
    BWt50aveDiZ2=min(min(abs(nonzeros(DWt50aveDiZ2))));
    BWt50aveD2Z2=min(min(abs(nonzeros(DWt50aveD2Z2))));
    BWt50aveD0Z2=min(min(abs(nonzeros(DWt50aveD0Z2))));

    Tscore=sqrt(((BWt50aveDiZ0/20)^2+(BWt50aveD2Z0/20)^2+(BWt50aveDiZ2/20)^2+(BWt50aveD2Z2/20)^2+(BWt50aveD0Z2/20)^2)/5);

    results(muCtr,:)=[mu gHfactorDi gHfactorD2 maxFfactorDiZ2 maxFfactorD2Z2...
    rrDi frDi rrD2 frD2 Fscore Tscore];


    toc
    
%DiZ0
figure(1);
    fracWaveS=fracWaveDiZ0;
    fracMaveS=fracMaveDiZ0;
    fracQaveS=fracQaveDiZ0;
    fracRaveS=fracRaveDiZ0;
    
    %DiZ0, #1
    subplot(4,4,(muCtr-1)*4+1);
    imagesc(PMrange,PQrange,fracWaveS);colormap(mapC);
    caxis([0.0 1.0]);
    if(muCtr==1) text(-0.05,-0.3,'0','FontSize',14);text(0.36,-0.3,'0.5','FontSize',14);text(0.95,-0.3,'1','FontSize',14); end;
    if(muCtr>=1) set(gca,'XTickLabel',[]); end;
    set(gca,'FontSize',14,'XAxisLocation','top');
    ylabel('P(K)','FontSize',16);
    box off;ticklabelinside(gcf,'x');
    
    %DiZ0, #2
    subplot(4,4,(muCtr-1)*4+2);
    imagesc(PMrange,PQrange,fracMaveS);colormap(mapC);
    caxis([0.0 1.0]);
    if(muCtr==1) text(-0.05,-0.3,'0','FontSize',14);text(0.36,-0.3,'0.5','FontSize',14);text(0.95,-0.3,'1','FontSize',14); end;
    if(muCtr<=4) set(gca,'XTickLabel',[]); end;
    set(gca,'YTickLabel',[],'FontSize',14,'XAxisLocation','top');
    box off;
    
    %DiZ0, #3
    subplot(4,4,(muCtr-1)*4+3);
    imagesc(PMrange,PQrange,fracQaveS);colormap(mapC);
    caxis([0.0 1.0]);
    if(muCtr==1) text(-0.05,-0.3,'0','FontSize',14);text(0.36,-0.3,'0.5','FontSize',14);text(0.95,-0.3,'1','FontSize',14); end;
    if(muCtr<=4) set(gca,'XTickLabel',[]); end;
    set(gca,'YTickLabel',[],'FontSize',14,'XAxisLocation','top');
    box off;
    
    %DiZ0, #4
    subplot(4,4,(muCtr-1)*4+4);
    imagesc(PMrange,PQrange,fracRaveS);colormap(mapC);
    cb=colorbar('East');
    caxis([0.0 1.0]);
    set(cb,'YTick',[0 1]);set(cb,'YTickLabel',[0 1]);
    if(muCtr==1) text(-0.05,-0.3,'0','FontSize',14);text(0.36,-0.3,'0.5','FontSize',14);text(0.95,-0.3,'1','FontSize',14); end;
    if(muCtr<=4) set(gca,'XTickLabel',[]); end;
    set(gca,'YTickLabel',[],'FontSize',14,'XAxisLocation','top');
    box off;
    
    set(gcf,'Position',[1000 1050 800 450])

%D2Z0
figure(2);
    fracWaveS=fracWaveD2Z0;
    fracMaveS=fracMaveD2Z0;
    fracQaveS=fracQaveD2Z0;
    fracRaveS=fracRaveD2Z0;
    
    %D2Z0, #1
    subplot(4,4,(muCtr-1)*4+1);
    imagesc(PMrange,PQrange,fracWaveS);colormap(mapB);
    caxis([0.0 1.0]);
    if(muCtr==1) text(-0.05,-0.3,'0','FontSize',14);text(0.36,-0.3,'0.5','FontSize',14);text(0.95,-0.3,'1','FontSize',14); end;
    if(muCtr<=4) set(gca,'XTickLabel',[],'FontSize',14); end;
    set(gca,'FontSize',14,'XAxisLocation','top');
    ylabel('P(K)','FontSize',16);
    box off;
    
    %D2Z0, #2       
    subplot(4,4,(muCtr-1)*4+2);
    imagesc(PMrange,PQrange,fracMaveS);colormap(mapB);
    caxis([0.0 1.0]);
    if(muCtr==1) text(-0.05,-0.3,'0','FontSize',14);text(0.36,-0.3,'0.5','FontSize',14);text(0.95,-0.3,'1','FontSize',14); end;
    if(muCtr<=4) set(gca,'XTickLabel',[]);end;
    set(gca,'YTickLabel',[],'FontSize',14,'XAxisLocation','top');
    box off;
    
    %D2Z0, #3
    subplot(4,4,(muCtr-1)*4+3);
    imagesc(PMrange,PQrange,fracQaveS);colormap(mapB);
    caxis([0.0 1.0]);
    if(muCtr==1) text(-0.05,-0.3,'0','FontSize',14);text(0.36,-0.3,'0.5','FontSize',14);text(0.95,-0.3,'1','FontSize',14); end;
    if(muCtr<=4) set(gca,'XTickLabel',[]); end;
    set(gca,'YTickLabel',[],'FontSize',14,'XAxisLocation','top');
    box off;
    
    %D2Z0, #4
    subplot(4,4,(muCtr-1)*4+4);
    imagesc(PMrange,PQrange,fracRaveS);colormap(mapB);
    cb=colorbar('East');
    caxis([0.0 1.0]);
    set(cb,'YTick',[0 1]);set(cb,'YTickLabel',[0 1]);
    if(muCtr==1) text(-0.05,-0.3,'0','FontSize',14);text(0.36,-0.3,'0.5','FontSize',14);text(0.95,-0.3,'1','FontSize',14); end;
    if(muCtr==1) title(' ','FontSize',16); end;
    if(muCtr<=4) set(gca,'XTickLabel',[]); end;
    set(gca,'YTickLabel',[],'FontSize',14,'XAxisLocation','top');
    box off;
    
    set(gcf,'Position',[1000 1050 800 450])

%D0Z2
figure(3);
    fracWaveS=fracWaveD0Z2;
    fracMaveS=fracMaveD0Z2;
    fracQaveS=fracQaveD0Z2;
    fracRaveS=fracRaveD0Z2;
    
    %D0Z2, #1
    subplot(4,4,(muCtr-1)*4+1);
    imagesc(PMrange,PQrange,fracWaveS);colormap(mapR);
    caxis([0.0 1.0]);
    if(muCtr==1) text(-0.05,-0.3,'0','FontSize',14);text(0.36,-0.3,'0.5','FontSize',14);text(0.95,-0.3,'1','FontSize',14); end;
    if(muCtr<=4) set(gca,'XTickLabel',[],'FontSize',14); end;
    set(gca,'FontSize',14,'XAxisLocation','top');
    ylabel('P(K)','FontSize',16);
    box off;
    
    %D0Z2, #2
    subplot(4,4,(muCtr-1)*4+2);
    imagesc(PMrange,PQrange,fracMaveS);colormap(mapR);
    caxis([0.0 1.0]);
    if(muCtr==1) text(-0.05,-0.3,'0','FontSize',14);text(0.36,-0.3,'0.5','FontSize',14);text(0.95,-0.3,'1','FontSize',14); end;
    if(muCtr<=4) set(gca,'XTickLabel',[]);end;
    set(gca,'YTickLabel',[],'FontSize',14,'XAxisLocation','top');
    box off;
    
    %D0Z2, #3
    subplot(4,4,(muCtr-1)*4+3);
    imagesc(PMrange,PQrange,fracQaveS);colormap(mapR);
    caxis([0.0 1.0]);
    if(muCtr==1) text(-0.05,-0.3,'0','FontSize',14);text(0.36,-0.3,'0.5','FontSize',14);text(0.95,-0.3,'1','FontSize',14); end;
    if(muCtr<=4) set(gca,'XTickLabel',[]); end;
    set(gca,'YTickLabel',[],'FontSize',14,'XAxisLocation','top');
    box off;
    
    %D0Z2, #4
    subplot(4,4,(muCtr-1)*4+4);
    imagesc(PMrange,PQrange,fracRaveS);colormap(mapR);
    cb=colorbar('East');
    caxis([0.0 1.0]);
    if(muCtr==1) text(-0.05,-0.3,'0','FontSize',14);text(0.36,-0.3,'0.5','FontSize',14);text(0.95,-0.3,'1','FontSize',14); end;
    set(cb,'YTick',[0 1]);set(cb,'YTickLabel',[0 1]);
     if(muCtr==1) title(' ','FontSize',16); end;
    if(muCtr<=4) set(gca,'XTickLabel',[]); end;
    set(gca,'YTickLabel',[],'FontSize',14,'XAxisLocation','top');
    box off;
    
    set(gcf,'Position',[1000 1050 800 450])
    
    
%D2Z2
figure(4);
    fracWaveS=fracWaveD2Z2;
    fracMaveS=fracMaveD2Z2;
    fracQaveS=fracQaveD2Z2;
    fracRaveS=fracRaveD2Z2;
    
    %D2Z2, #1
    subplot(4,4,(muCtr-1)*4+1);
    imagesc(PMrange,PQrange,fracWaveS);colormap(mapM);
    caxis([0.0 1.0]);
    if(muCtr==1) text(-0.05,-0.3,'0','FontSize',14);text(0.36,-0.3,'0.5','FontSize',14);text(0.95,-0.3,'1','FontSize',14); end;
    if(muCtr<=4) set(gca,'XTickLabel',[],'FontSize',14); end;
    set(gca,'FontSize',14,'XAxisLocation','top');
    ylabel('P(K)','FontSize',16);
    box off;
    
    %D2Z2, #2
    subplot(4,4,(muCtr-1)*4+2);
    imagesc(PMrange,PQrange,fracMaveS);colormap(mapM);
    caxis([0.0 1.0]);
    if(muCtr==1) text(-0.05,-0.3,'0','FontSize',14);text(0.36,-0.3,'0.5','FontSize',14);text(0.95,-0.3,'1','FontSize',14); end;
    if(muCtr<=4) set(gca,'XTickLabel',[]);end;
    set(gca,'YTickLabel',[],'FontSize',14,'XAxisLocation','top');
    box off;
    
    %D2Z2, #3
    subplot(4,4,(muCtr-1)*4+3);
    imagesc(PMrange,PQrange,fracQaveS);colormap(mapM);
    caxis([0.0 1.0]);
    if(muCtr==1) text(-0.05,-0.3,'0','FontSize',14);text(0.36,-0.3,'0.5','FontSize',14);text(0.95,-0.3,'1','FontSize',14); end;
    if(muCtr<=4) set(gca,'XTickLabel',[]); end;
    set(gca,'YTickLabel',[],'FontSize',14,'XAxisLocation','top');
    box off;
    
    %D2Z2, #4
    subplot(4,4,(muCtr-1)*4+4);
    imagesc(PMrange,PQrange,fracRaveS);colormap(mapM);
    cb=colorbar('East');
    caxis([0.0 1.0]);
    if(muCtr==1) text(-0.05,-0.3,'0','FontSize',14);text(0.36,-0.3,'0.5','FontSize',14);text(0.95,-0.3,'1','FontSize',14); end;
    set(cb,'YTick',[0 1]);set(cb,'YTickLabel',[0 1]);
    if(muCtr==1) title(' ','FontSize',16); end;
    if(muCtr<=4) set(gca,'XTickLabel',[]); end;
    set(gca,'YTickLabel',[],'FontSize',14,'XAxisLocation','top');
    box off;
    
    set(gcf,'Position',[1000 1050 800 450])
    
%DiZ2
figure(5);
    fracWaveS=fracWaveDiZ2;
    fracMaveS=fracMaveDiZ2;
    fracQaveS=fracQaveDiZ2;
    fracRaveS=fracRaveDiZ2;
    
    %DiZ2, #1
    subplot(4,4,(muCtr-1)*4+1);
    imagesc(PMrange,PQrange,fracWaveS);colormap(mapG);
    caxis([0.0 1.0]);
    if(muCtr==1) text(-0.05,-0.3,'0','FontSize',14);text(0.36,-0.3,'0.5','FontSize',14);text(0.95,-0.3,'1','FontSize',14); end;
    if(muCtr>=1) set(gca,'XTickLabel',[],'FontSize',14); end;
    if(muCtr==4) text(0.36,1.5,'W','FontSize',16); end;
    set(gca,'FontSize',14,'XAxisLocation','top');
    ylabel('P(K)','FontSize',16);
    box off;
    
    %DiZ2, #2
    subplot(4,4,(muCtr-1)*4+2);
    imagesc(PMrange,PQrange,fracMaveS);colormap(mapG);
    caxis([0.0 1.0]);
    if(muCtr==1) text(-0.05,-0.3,'0','FontSize',14);text(0.36,-0.3,'0.5','FontSize',14);text(0.95,-0.3,'1','FontSize',14); end;
    if(muCtr>=1) set(gca,'XTickLabel',[]);end;
    if(muCtr==4) text(0.36,1.5,'K','FontSize',16); end;
    set(gca,'YTickLabel',[],'FontSize',14,'XAxisLocation','top');
    box off;
    
    %DiZ2, #3
    subplot(4,4,(muCtr-1)*4+3);
    imagesc(PMrange,PQrange,fracQaveS);colormap(mapG);
    caxis([0.0 1.0]);
    if(muCtr==1) text(-0.05,-0.3,'0','FontSize',14);text(0.36,-0.3,'0.5','FontSize',14);text(0.95,-0.3,'1','FontSize',14); end;
    if(muCtr>=1) set(gca,'XTickLabel',[]); end;
    if(muCtr==4) text(0.36,1.5,'T','FontSize',16); end;
    set(gca,'YTickLabel',[],'FontSize',14,'XAxisLocation','top');
    box off;
    
    %DiZ2, #4
    subplot(4,4,(muCtr-1)*4+4);
    imagesc(PMrange,PQrange,fracRaveS);colormap(mapG);
    cb=colorbar('East');
    caxis([0.0 1.0]);
    set(cb,'YTick',[0 1]);set(cb,'YTickLabel',[0 1]);
    if(muCtr==1) text(-0.05,-0.3,'0','FontSize',14);text(0.36,-0.3,'0.5','FontSize',14);text(0.95,-0.3,'1','FontSize',14); end;
    if(muCtr==1) title(' ','FontSize',16); end;
    if(muCtr>=1) set(gca,'XTickLabel',[]); end;
    set(gca,'YTickLabel',[],'FontSize',14,'XAxisLocation','top');
    box off;
    if(muCtr==4) text(0.36,1.5,'G','FontSize',16); end;
    
    set(gcf,'Position',[1000 1050 800 450])
   
    
figure(6);
    Wt50S=Wt50aveDiZ0;
    mustr=sprintf('\\mu=1e%d',log10(muRange(muCtr)));
    subplot(4,1,muCtr);
    imagesc(PMrange,PQrange,Wt50S);colorbar;colormap(mapC);
    caxis([0.0 20.0]);
    ylabel('P(K)','FontSize',16);
    if(muCtr<=4)
        set(gca,'XTickLabel',[],'FontSize',14);
    end;
    if(muCtr==1) text(-0.02,-0.3,'0','FontSize',14);text(0.43,-0.3,'0.5','FontSize',14);text(0.97,-0.3,'1','FontSize',14); end;
    set(gca,'FontSize',14,'XAxisLocation','top');
    badP=get(gca,'Position');
    badP(1)=0.19;badP(2)=0.80-(muCtr-1)*0.22;badP(3)=0.56;badP(4)=0.11;
    set(gca,'Position',badP);
    box off;
    set(gcf,'Position',[1000 300 400 450])
    
figure(7);
    Wt50S=Wt50aveD2Z0;
    mustr=sprintf('\\mu=1e%d',log10(muRange(muCtr)));
    subplot(4,1,muCtr);
    imagesc(PMrange,PQrange,Wt50S);colorbar;colormap(mapB);
    caxis([0.0 20.0]);
    ylabel('P(K)','FontSize',16);
    if(muCtr<=4)
        set(gca,'XTickLabel',[],'FontSize',14);
    end;
    if(muCtr==1) text(-0.02,-0.3,'0','FontSize',14);text(0.43,-0.3,'0.5','FontSize',14);text(0.97,-0.3,'1','FontSize',14); end;
    set(gca,'FontSize',14,'XAxisLocation','top');
    badP=get(gca,'Position');
    badP(1)=0.19;badP(2)=0.80-(muCtr-1)*0.22;badP(3)=0.56;badP(4)=0.11;
    set(gca,'Position',badP);
    box off;
    set(gcf,'Position',[1000 300 400 450])
    
figure(8);
    Wt50S=Wt50aveD0Z2;
    mustr=sprintf('\\mu=1e%d',log10(muRange(muCtr)));
    subplot(4,1,muCtr);
    imagesc(PMrange,PQrange,Wt50S);colorbar;colormap(mapR);
    caxis([0.0 20.0]);
    ylabel('P(K)','FontSize',16);
    if(muCtr<=4)
        set(gca,'XTickLabel',[],'FontSize',14);
    end;
    if(muCtr==1) text(-0.02,-0.3,'0','FontSize',14);text(0.43,-0.3,'0.5','FontSize',14);text(0.97,-0.3,'1','FontSize',14); end;
    set(gca,'FontSize',14,'XAxisLocation','top');
    badP=get(gca,'Position');
    badP(1)=0.19;badP(2)=0.80-(muCtr-1)*0.22;badP(3)=0.56;badP(4)=0.11;
    set(gca,'Position',badP);
    box off;
    set(gcf,'Position',[1000 300 400 450])
    
figure(9);
    Wt50S=Wt50aveD2Z2;
    mustr=sprintf('\\mu=1e%d',log10(muRange(muCtr)));
    subplot(4,1,muCtr);
    imagesc(PMrange,PQrange,Wt50S);colorbar;colormap(mapM);
    caxis([0.0 20.0]);
    ylabel('P(K)','FontSize',16);
    if(muCtr<=4)
        set(gca,'XTickLabel',[],'FontSize',14);
    end;
    if(muCtr==1) text(-0.02,-0.3,'0','FontSize',14);text(0.43,-0.3,'0.5','FontSize',14);text(0.97,-0.3,'1','FontSize',14); end;
    set(gca,'FontSize',14,'XAxisLocation','top');
    badP=get(gca,'Position');
    badP(1)=0.19;badP(2)=0.80-(muCtr-1)*0.22;badP(3)=0.56;badP(4)=0.11;
    set(gca,'Position',badP);
    box off;
    set(gcf,'Position',[1000 300 400 450])
    
figure(10);
    Wt50S=Wt50aveDiZ2;
    mustr=sprintf('\\mu=1e%d',log10(muRange(muCtr)));
    subplot(4,1,muCtr);
    imagesc(PMrange,PQrange,Wt50S);colorbar;colormap(mapG);
    caxis([0.0 20.0]);
    ylabel('P(K)','FontSize',16);
    if(muCtr==1) text(-0.02,-0.3,'0','FontSize',14);text(0.43,-0.3,'0.5','FontSize',14);text(0.97,-0.3,'1','FontSize',14); end;
    set(gca,'XTickLabel',[],'FontSize',14);
    set(gca,'FontSize',14,'XAxisLocation','top');
    badP=get(gca,'Position');
    badP(1)=0.19;badP(2)=0.80-(muCtr-1)*0.22;badP(3)=0.56;badP(4)=0.11;
    set(gca,'Position',badP);
    box off;
    set(gcf,'Position',[1000 300 400 450])
    
    muCtr=muCtr+1;
end;
    
