# Supplementary material for: Stress-response balance drives the evolution of a network module and its host genome
Source: Mol Syst Biol. 2015 Aug 31;11(8):827. doi: 10.15252/msb.20156185 (PMC4562500; doi:10.15252/msb.20156185)
Supplement: Supplementary file 2 — Computational Models [file msb0011-0827-sd2.zip › ComputationalModels/pfevosim.py]

#!/usr/local/Cellar/python3/3.4.1_1/bin/python3

# Evolution simulation Python script. Needs Python version 3; written and tested on 3.4.1_1 on Mac OSX Mavericks.
# by Christian Ray (jjray@ku.edu), Dec 2014 - Mar 2015
# Center for Computational Biology and Department of Molecular Biosciences
# University of Kansas, Lawrence, KS 
# jcjray.com
# To run, change the above path to the appropriate one for your python3 installation.

from random import *
from math import *
#from array import *
#from numpy import *
from statistics import *
import os
from bisect import bisect
from itertools import accumulate
from itertools import zip_longest

# cond 0 => no zeo; 1 => zeo
cond = ZZZ
# dox is doxycycline concentration: 0, 0.2, or 2 µg/ml
dox = DDD
# final and current times
tf = 480
tc = 0

# initial fitness in Zeocin - pre-internalization delay
g0 = 0.2634

# set parameter values based on conditions
def setpars(cond,dox):
	# initial conditions are used as the resuspension level as well - always start each resusp
	# period with a total number of cells equal to nh0+nl0; this does not hurt the H/L ratio
	# because we are just using the number for the total resuspended cell number
	# Most experimental resuspensions left 10**6 in the resusp culture
	# tf is latest time that the best possible mutant can go > 2% of population
	nh0 = 0
	nl0 = 10**6

	# with Zeocin
	# max genomic pertubation in Zeo ~ 80% (gparam)
	if cond == 1:
		if dox == 2:
			# D2Z2 parameters
			f = 0.0002
			r = 0.12
			gh = 0.6*g0
			gl = 0.5*g0
			ghmax = 0.9*g0
			gparam = 0.8
			mtf = tf
		elif dox == 0.2:
			# DiZ2 parameters
			f = 0.003 
			r = 0.01
			gh = 0.75*g0
			gl = 0.5*g0
			ghmax = g0 
			gparam = 0.8
			mtf = tf
		elif dox == 0:
			# D0Z2 parameters
			f = 1
			r = 0.0
			gh = 0.8*g0
			gl = 0.5*g0
			ghmax = g0
			gparam = 0.8
			mtf = tf
	# no Zeocin
	# max genomic perturbation without Zeo ~ 1% (gparam)
	elif cond == 0:
		if dox == 2:
			# D2Z0 parameters
			f = 0.0002 
			r = 0.12 
			gh = 0.6*g0
			gl = g0
			ghmax = g0
			gparam = 0.01
			mtf = tf
		elif dox == 0.2:
			#DiZ0 parameters
			f = 0.003 
			r = 0.01 
			gh = 0.75*g0
			gl = g0
			ghmax = g0
			gparam = 0.01
			mtf = tf
		elif dox == 0:
			#D0Z0 parameters
			f = 1
			r = 0.0
			gh = g0
			gl = g0
			ghmax = g0
			gparam = 0.01
			mtf = tf

	# slot 5 is mutation type; -1 is ancestral; 0-2 defined in ppert 
	# slot 6 is mutation time
	# slot 7 is whether mutant starts in H or L subpop: 0 is L, 1 is H 
	#       0  1   2   3   4      5  6  7	8    9	  10	 11
	pars = [r, f, gl, gh, ghmax, -1, 0, 0, nl0, nh0, gparam, mtf]

	return 	pars


# resuspension period, in hours
resuspt = 12
 
# parameter to calculate new mutant extinction from Wahl & Gerrish, Evolution, 55(12), 2001, pp. 2606–2610 
tau = 4.643856189774724

# Zeocin internalization kinetics
def zintdef(pars,tc):
	t = tc
	gl = pars[2]
	zint = 0.01076/(0.01076 + 0.01076*(1 - exp(-0.1*t)))
	# we normalize zint to take into account mutant gl from G mutations
	zint = (1 - (zint - 1)/(0.5 - 1))
	gldyn = g0*zint + gl*(1-zint)
	return gldyn

# Mutation algorithm
def ppert(probslist,pars,tc,hl,mutantic):

	# if dox is present, we have the two-population model
	if dox > 0:

		# set initial condition of mutant
		if hl == 0:
			nl01 = mutantic
			nh01 = 0
		else:
			nl01 = 0
			nh01 = mutantic
	
		# determine which type of mutation with a weighted choice
		weighted_choices = [(0, probslist[0]), (1, probslist[1]), (2, probslist[2])]
		choices, weights = zip(*weighted_choices)
		cumdist = list(accumulate(weights))
		x = random() * cumdist[-1]
		rc = choices[bisect(cumdist, x)]

		# T mutations
		if rc == 0:

			ghp = uniform(pars[3],pars[4]-0.0005)
			gh = pars[3] 
			ghmax = pars[4]
			# set relationship between parameters for T mutations
			a0 = 1091.07
			a1 = 320.901
			a2 = 14.1197
			a3 = -1.28361
			modr = log(2)/(a3+a2/(dox-(gh*(-dox+dox*(1-ghmax/g0)))/(-gh+ghmax)+((-dox+dox*(1-ghmax/g0))*ghp)/(-gh+ghmax)))
			modf = log(2)/(a0*(dox-(gh*(-dox+dox*(1-ghmax/g0)))/(-gh+ghmax)+((-dox+dox*(1-ghmax/g0))*ghp)/(-gh+ghmax))+a1*(dox-(gh*(-dox+dox*(1-ghmax/g0)))/(-gh+ghmax)+((-dox+dox*(1-ghmax/g0))*ghp)/(-gh+ghmax))**2)	
			mpars = [modr, modf, pars[2], ghp, pars[4], rc, tc, hl, nl01, nh01, pars[10], pars[11]]
			return mpars

		# K mutation
		if rc == 1:
			rpert = 0
			fpert = pars[3]
			ghpert = pars[2]
			mpars = [rpert, fpert, pars[2], ghpert, pars[4], rc, tc, hl, nl01, nh01, pars[10], pars[11]] 
			return mpars

		# G mutation
		if rc == 2:
			rcval = uniform(1,1+pars[10])

			# proportional rcval for high pop
			rcvalh = rcval*(g0-pars[3])/g0
			# G mutations only affect low cells in Zeo-containing conditions
			if cond == 0:
				glpert = pars[2]*rcval
				ghpert = pars[3]*rcvalh
			else:
				glpert = pars[2]*rcval
				ghpert = pars[3]*rcvalh
			mpars = [pars[0], pars[1], glpert, ghpert, pars[4], rc, tc, hl, nl01, nh01, pars[10], pars[11]]
			return mpars

	# absent dox, we just have perturbations that do not involve dox
	elif dox == 0:
		nl01 = mutantic
		nh01 = 0

		# determine which type of mutation with a weighted choice
		weighted_choices = [(0, probslist[0]), (1, probslist[1]), (2, probslist[2])]
		choices, weights = zip(*weighted_choices)
		cumdist = list(accumulate(weights))
		x = random() * cumdist[-1]
		rc = choices[bisect(cumdist, x)]

		if rc == 2:
			rcval = uniform(1,1+pars[10])

			# ghpert does not matter in this case
			glpert = pars[2]*rcval
			ghpert = pars[3]*rcval
			mpars = [pars[0], pars[1], glpert, ghpert, pars[4], rc, tc, hl, nl01, nh01, pars[10], pars[11]]
		# no phenotype unless G mutant
		else:
			mpars = pars
		return mpars

# Numerical population of a single strain at a single time
def strpop(cond,pars,tc):
	# do not calculate population for a mutant that does not exist yet
	muttime = pars[6]
	if muttime > tc:
		return [0, 0]

	r = pars[0]
	f = pars[1]
	# gl needs to become g0*zint if zeocin is present
	if cond == 0:
		gl = pars[2]
	else:
		gl = zintdef(pars,tc)
	gh = pars[3]
	nl0 = pars[8]
	nh0 = pars[9]
	# muttime is 0 for ancestral, positive for all mutants; ICs reflect time of mutant arising
	t = tc - muttime
	lam = sqrt(f**2.0 + (gh - gl + r)**2.0 + 2*f*(-gh + gl + r))
	etl = exp(t*lam)
	omega2 = etl*((-f + gh - gl)*nh0 +  (nh0 + 2*nl0)*r)
	omega = f*nh0 - gh*nh0 + gl*nh0 + lam*nh0 + etl*lam*nh0 - nh0*r - 2*nl0*r + omega2
	nht = (1/(2*lam))*exp(-0.5*(f - gh - gl + r + lam)*t) * omega
	omega2 = etl*(f*(2*nh0 + nl0) - nl0*(gh - gl + r))
	omega = -2*f*nh0 - f*nl0 + gh*nl0 - gl*nl0 + lam*nl0 + etl*lam*nl0 + nl0*r + omega2
	nlt = (1/(2*lam))*exp(-0.5*(f - gh - gl + r + lam)*t) * omega 
	return [nlt, nht]

# fitness of the population
def popfitness(cond,pars,tc):
	r = pars[0]
	f = pars[1]
	# gl needs to become g0*zint if zeocin is present
	if cond == 0:
		gl = pars[2]
	else:
		gl = zintdef(pars,tc)
	gh = pars[3]
	nl0 = pars[8] 
	nh0 = pars[9]
	t = tc
	lam = sqrt(f**2.0 + (gh - gl + r)**2.0 + 2*f*(-gh + gl + r))
	der = (f*gh*nh0-(gh**2.0)*nh0-2*f*gl*nh0+gh*gl*nh0+gh*lam*nh0+exp(lam*t)*gh*lam*nh0-f*gl*nl0+gh*gl*nl0-(gl**2.0)*nl0+gl*lam*nl0+exp(lam*t)*gl*lam*nl0-gh*nh0*r-2*gh*nl0*r+gl*nl0*r+exp(lam*t)*((gh**2.0)*nh0-gh*gl*(nh0+nl0)+f*(-gh*nh0+gl*(2*nh0+nl0))+gl*nl0*(gl-r)+gh*(nh0+2*nl0)*r))/(-f*nh0-gh*nh0+gl*nh0+lam*nh0+exp(lam*t)*lam*nh0-f*nl0+gh*nl0-gl*nl0+lam*nl0+exp(lam*t)*lam*nl0-nh0*r-nl0*r+exp(lam*t)*((gh-gl)*(nh0-nl0)+f*(nh0+nl0)+(nh0+nl0)*r))
	return der

def poptotal(cond,mplist,tc,normtime,justpop):
		# calculate current population, pop at last resuspension, and current fitness in total population
		# justpop is a switch between calculating just the population and more data for algorithm
		ntnN = []
		resuspop = 0
		totalpop = 0
		fdtlist = []
		if justpop == 0:
			for i in mplist:
				# find total population at current time to calculate next mutation time
				popl = strpop(cond,i,tc)
				poplt = popl[0] + popl[1]
				totalpop = totalpop + poplt

				# find total population fitness to calculate next mutation time
				# weighted by population size
				fdtlist.append(poplt*popfitness(cond,i,tc))
				# find total pop at last resuspension
				ntnN = strpop(cond,i,normtime)
				resuspop = resuspop + ntnN[0] + ntnN[1]


			# need to divide by totalpop to average out the weighting
			fdtlist2 = []
			for i in fdtlist:
				fdtlist2.append(i/totalpop)

			fdt = fsum(fdtlist2)
			popdata =[resuspop, totalpop, fdt]
			return popdata

		else:
			for i in mplist:
				# find total population
				popl = strpop(cond,i,tc)
				poplt = popl[0] + popl[1]
				totalpop = totalpop + poplt

			return totalpop

def mutfrac(cond,mplist,tc,normtime):
	# calculate fraction of each mutant of the total population
	totalpop = poptotal(cond,mplist,tc,normtime,1)
	frac = []
	for i in mplist:
		pop = strpop(cond,i,tc)
		popm = pop[0] + pop[1]
		frac.append(popm/totalpop)
	return frac

def timestep(cond,pars,tc,tf,mub,probslist):
	# list of mutation times
	rvlist = [0]
	# list of mutant parameters
	mplist = [pars]
	# list of mutant populations
	mpops = []


	nh0 = pars[9]
	nl0 = pars[8]
	mtf = pars[11]

	# generate mutants
	while tc <= tf:

		# calculate the current ancetral pop if there are no mutants
		# if there are already mutants, these values are calculated below
		if rvlist[-1] == 0:
			ntn = strpop(cond,pars,tc)
			ntntot = ntn[0] + ntn[1]

		# generate time of next mutation

		# calculate the correct normalization to estimate population size
		# creates a "time" of the most recent resuspt hour increment
		normtime = 12*floor(tc/12)


		# calculate current population, pop at last resuspension, and current fitness in total population
		popdata = poptotal(cond,mplist,tc,normtime,0)
		resuspop = popdata[0]
		totalpop = popdata[1]
		fdt = popdata[2]

		# exponential distribution parameter uses current population along with modifications to change the units to /h
		edp = ((pars[8]+pars[9])*totalpop/resuspop)*fdt*mub/log(2)
		# change in time until next mutation - ev; simulation time becimes rvval
		ev = expovariate(edp)
		rvval = ev + rvlist[-1]
		rvlist.append(rvval)
	
		# advance time to next mutation time
		tc = rvlist[-1]
		
		# there is a chance that the next mutation time is > tf; stop the program there
		if tc > tf:
			break
		if tc > mtf:
			break

		# total ancestral population at time tc
		ntn = strpop(cond,pars,tc)
		ntntot = ntn[0]+ntn[1]
		# fraction of low/total ancestral pop
		hlfrac = ntn[0]/ntntot		

		# if rr < hlfrac, mutant population starts L
		# if rr >= hlfrac, mutant population starts H
		rr = random()
		if rr < hlfrac:
			mHL = 0
		else:
			mHL = 1

		# calculate mutant ic taking into account resuspensions
		mutantic  = resuspop/(nh0+nl0)
		# generate this mutant
		mpcase = ppert(probslist,pars,tc,mHL,mutantic)

		# calculate selection coefficient
		mf = popfitness(cond,mpcase,tc)
		sc = mf/fdt

		# selection coeff against just ancestral for filtering
		af = popfitness(cond,pars,tc)
		sca = mf/af

		if sc < 1:
			# extinct if less fit than existing population
			ep = 1
		else:
			scadv = sc - 1
			# map current time onto an approximation of generation number since last resuspension
			tt = tau*(tc-normtime)/resuspt
			# bottleneck extinction probability
			# the probability is strongly switchlike for all parameters around hour 4 post-resuspension
			if tt < 4:
				ep = 1 - 2*scadv
			elif tt >= 4:
				ep = 1

			# Kimura 1964 result: prob fixation ~ 2*s*(Ne/Nt)
			#ep = 1 - 2*scadv
			# note definition of s, selective pressure versus selective advantage

		# keep mutant if it survives long-term
		if sc > 1:
			if ep < random():
				mplist.append(mpcase)
 
		#print("sc: ",sc, "fdt: ",fdt,"mutfitness: ",popfitness(cond,mpcase,tc))
 
	# generate uniform time readouts
	tc = 0
	# save the list of strains
	#print(mplist)
	fraclist = []
	# used to determine ancestral half-life
	hlstatus = 0
	hl = 480
	while tc <= tf:
		# calculate current population, pop at last resuspension, and current fitness in total population
		popdata = poptotal(cond,mplist,tc,normtime,0)
		totalpop = popdata[1]
		fdt = popdata[2]
		mfl = mutfrac(cond,mplist,tc,normtime)

		if mfl[0] < 0.5:
			if hlstatus == 0:
				hl = tc
				hlstatus = 1

		fraclist.append(mfl)
		# save the time, total pop, fitness
		print(tc,"\t",totalpop,"\t",fdt,end='\t')
		
		# create TSV file of population fractions
		#for i in mfl:	
		#	fraclist.append(i)
		tc = tc + 1
		#print(max(fraclist[-1]),end='\t')
	print(fraclist,end='\t')
	# calculate and print max pop frac of each strain
	#fraclistT = [list(i) for i in zip_longest(*fraclist)]
	#flmax = []
	#for i in fraclistT:
	#	flmax.append(max(i))
	#print(flmax)
	#print(mub,"\t",hl/24,"\t",flmax,"\t",mplist)
	print(mub,"\t",hl/24,"\t",mplist)


def runsim(runnum,mub,probslist):
	run = 0
	while run < runnum:
		run = run + 1
		timestep(cond,pars,tc,tf,mub,probslist)

def frac_range(start, end, step):
	while start <= end:
		yield start
		start += step


# number of runs per parameter value
runnum = 500

ptlist = [0, 1, 5, 10, 50, 100]

# range of G:rTTA mutation weights
mlist = [0, 5, 25, 50, 75, 95, 100]
i = 4
# set parameter values
# weight of probslist[0] varies across: 0, 1, 5, 10, 50, 100 for mub scan

if cond == 0:
	mube = -6.2
else:
	mube = -5.4
mw = 10
probslist = [((mw)/100)*(100 - mlist[i]), ((100-(mw))/100)*(100 - mlist[i]), mlist[i]]
mub = 10**mube
pars = setpars(cond,dox)
runsim(runnum,mub,probslist)
