# Supplementary material for: Stress-response balance drives the evolution of a network module and its host genome
Source: Mol Syst Biol. 2015 Aug 31;11(8):827. doi: 10.15252/msb.20156185 (PMC4562500; doi:10.15252/msb.20156185)
Supplement: Supplementary file 2 — Computational Models [file msb0011-0827-sd2.zip › ComputationalModels/README.txt]

This folder contains a Python 3 file and Matlab scripts.

The Matlab scripts implement the simple ODE model.
Set the concentrations of Dox and Zeo in the PFevo.m script.
Then run the PFevo.m script from a matlab command window.

The Python 3 file is the code for the detailed simulation framework.
Execute it from the Python command line.
