# Supplementary material for: Stress-response balance drives the evolution of a network module and its host genome
Source: Mol Syst Biol. 2015 Aug 31;11(8):827. doi: 10.15252/msb.20156185 (PMC4562500; doi:10.15252/msb.20156185)
Supplement: Supplementary file 2 — Computational Models [file msb0011-0827-sd2.zip › ComputationalModels/WM3fun.m]

function [Dvec] = WM3fun(t,vec)

global mu w m q r PM PQ PR

W=vec(1);
M=vec(2);
Q=vec(3);
R=vec(4);

a=(w*W+m*M+q*Q+r*R)/(W+M+Q+R);

%dW = -mu*w*W*( (m*PM+q*PQ+r*PR)*W-w*(PM+PQ+PR)*W+(q-m)*(PQ*M-PM*Q)+(r-m)*(PR*M-PM*R)+(r-q)*(PR*Q-PQ*R) )/(w*W+m*M+q*Q+r*R)  + w*W - W*(w*W+m*M+q*Q+r*R)/(W+M+Q+R);
dW = -2*mu*w*W*( PM*(m>a)*( m*(W+Q+R)-(w*W+q*Q+r*R) ) + PQ*(q>a)*( q*(W+M+R)-(w*W+m*M+r*R) ) + PR*(r>a)*( q*(W+M+Q)-(w*W+m*M+q*Q) ))/(w*W+m*M+q*Q+r*R)  + w*W - W*(w*W+m*M+q*Q+r*R)/(W+M+Q+R);
dM =  2*mu*w*W*PM*(m>a)*( m*(W+Q+R)-(w*W+q*Q+r*R) )/(w*W+m*M+q*Q+r*R)  + m*M - M*(w*W+m*M+q*Q+r*R)/(W+M+Q+R);
dQ =  2*mu*w*W*PQ*(q>a)*( q*(W+M+R)-(w*W+m*M+r*R) )/(w*W+m*M+q*Q+r*R)  + q*Q - Q*(w*W+m*M+q*Q+r*R)/(W+M+Q+R);
dR =  2*mu*w*W*PR*(r>a)*( r*(W+M+Q)-(w*W+m*M+q*Q) )/(w*W+m*M+q*Q+r*R)  + r*R - R*(w*W+m*M+q*Q+r*R)/(W+M+Q+R);

% [q*(W+M+R) (w*W+m*M+r*R)]

Dvec=[dW dM dQ dR]';

end
