# Supplementary material for: Stress-response balance drives the evolution of a network module and its host genome
Source: Mol Syst Biol. 2015 Aug 31;11(8):827. doi: 10.15252/msb.20156185 (PMC4562500; doi:10.15252/msb.20156185)
Supplement: Supplementary file 4 — Source Data for Figure 3 [file msb0011-0827-sd4.xlsx]

## Sheet: Description
This file contains:
	In the Tab "Raw data, Fig. 3": The average fluorescence values for Fig. 3, panels A and B.
	In the Tab "Statistics, Fig. 3": The statistical analysis of the raw data: (i) comparison of different time courses; and (ii) comparison of an early and a late time point

## Sheet: Raw data, Fig. 3
	ave(FL1)	ave(FL1)	ave(FL1)		ave(FL1)	ave(FL1)	ave(FL1)		ave(FL1)	ave(FL1)	ave(FL1)
DAY	DiZ0, Replicate 1	DiZ0, Replicate 2	DiZ0, Replicate 3		D2Z0, Replicate 1	D2Z0, Replicate 2	D2Z0, Replicate 3		D0Z0, Replicate 1	D0Z0, Replicate 2	D0Z0, Replicate 3
1	0.106348	0.0982527	0.11138		0.317407	0.341777	0.34583		0.00692528	0.00680574	0.00673611
2	0.167455	0.16652	0.211643		0.504497	0.536978	0.53532		0.00666787	0.0066013	0.00660959
3	0.232555	0.218595	0.226208		0.472397	0.551226	0.549732		0.00686369	0.00691593	0.00694399
4	0.223335	0.181969	0.204384		0.430427	0.485517	0.491993		0.00667184	0.00666621	0.00685116
5	0.214865	0.256545	0.2405		0.34491	0.338292	0.335524		0.00658564	0.00660989	0.00657334
6	0.258044	0.266141	0.265268		0.233396	0.0570872	0.162401		0.00684301	0.00692521	0.00693684
7	0.252434	0.261731	0.257665		0.24725	0.0189132	0.119852		0.00674169	0.00676224	0.00680291
8	0.250412	0.267389	0.250386		0.18231	0.0141504	0.114197		0.00674201	0.00664992	0.00672659
9	0.255377	0.23631	0.25141		0.171265	0.0159052	0.117624		0.0069023	0.00679133	0.00672756
10	0.236499	0.236526	0.211959		0.147014	0.0156957	0.107329		0.00699802	0.00693461	0.0068558
11	0.233663	0.220153	0.235893		0.141904	0.0131261	0.104884		0.00679165	0.00686007	0.00661884
12	0.186602	0.182308	0.209005		0.118182	0.0115315	0.0989749		0.00726305	0.00730995	0.00691948
13	0.165501	0.12958	0.185762		0.104471	0.0106042	0.0927736		0.00714679	0.00707663	0.00699979
14	0.14104	0.108618	0.152955		0.0715658	0.0106433	0.0818803		0.0068438	0.00713829	0.00706624
15	0.111845	0.101994	0.140121		0.0441209	0.0108582	0.0794512		0.00671638	0.00719098	0.00708797
16	0.0915583	0.0974182	0.114702		0.0224198	0.0107975	0.0694755		0.00770119	0.00743502	0.00728459
17	0.0913646	0.0861766	0.0971009		0.0135848	0.0108408	0.0559204		0.00746422	0.00729526	0.00712962
18	0.0806557	0.0860794	0.0896223		0.0094803	0.0101554	0.0393964		0.00740875	0.00731144	0.00713517
19	0.0785422	0.0918502	0.107074		0.00857224	0.0117942	0.030237		0.0075158	0.00737511	0.00725092
20	0.0785463	0.0834577	0.110882		0.00813662	0.0111288	0.0149263		0.00738095	0.00720671	0.00715154
21	0.0757513	0.103822	0.108388		0.00769433	0.0105342	0.0105342		0.00737776	0.00713698	0.00701887
	ave(log(FL1))	ave(log(FL1))	ave(log(FL1))		ave(log(FL1))	ave(log(FL1))	ave(log(FL1))		ave(log(FL1))	ave(log(FL1))	ave(log(FL1))
DAY	DiZ0, Replicate 1	DiZ0, Replicate 2	DiZ0, Replicate 3		D2Z0, Replicate 1	D2Z0, Replicate 2	D2Z0, Replicate 3		D0Z0, Replicate 1	D0Z0, Replicate 2	D0Z0, Replicate 3
1	-1.5206	-1.57301	-1.50597		-0.581518	-0.562776	-0.553051		-2.17293	-2.18014	-2.18473
2	-1.20272	-1.1992	-1.15799		-0.338034	-0.314524	-0.315334		-2.18992	-2.19415	-2.19365
3	-1.06363	-1.12606	-1.08221		-0.353988	-0.29797	-0.294321		-2.17651	-2.17359	-2.17192
4	-1.0856	-1.15321	-1.0894		-0.424648	-0.403222	-0.359438		-2.18912	-2.19014	-2.17806
5	-1.06779	-0.983074	-0.971993		-0.688471	-1.04974	-0.819022		-2.19456	-2.19339	-2.19507
6	-1.0003	-0.940811	-0.984435		-0.961061	-1.95385	-1.39999		-2.17919	-2.17336	-2.17318
7	-1.02071	-0.971943	-0.973465		-1.05194	-2.1266	-1.53077		-2.18515	-2.18354	-2.18081
8	-1.01652	-0.975906	-1.01898		-1.18183	-2.1595	-1.52563		-2.18514	-2.19001	-2.18511
9	-0.998539	-1.06448	-1.03319		-1.30581	-2.13275	-1.5393		-2.17669	-2.18312	-2.18646
10	-1.0192	-1.0911	-1.07421		-1.346	-2.13394	-1.57501		-2.17088	-2.17563	-2.17892
11	-1.12922	-1.15444	-1.09106		-1.45081	-2.15816	-1.61184		-2.18159	-2.17729	-2.19143
12	-1.31684	-1.32301	-1.18987		-1.49591	-2.15498	-1.64102		-2.15374	-2.15115	-2.17329
13	-1.37027	-1.51622	-1.26081		-1.62856	-2.16712	-1.69514		-2.16209	-2.16523	-2.16959
14	-1.46692	-1.59225	-1.38731		-1.76102	-2.15108	-1.73718		-2.1829	-2.16169	-2.16526
15	-1.59319	-1.63831	-1.46158		-1.93199	-2.15294	-1.78341		-2.18714	-2.15813	-2.16511
16	-1.68272	-1.65953	-1.56126		-2.03293	-2.14339	-1.80363		-2.13227	-2.14374	-2.15479
17	-1.70962	-1.6887	-1.61291		-2.09215	-2.14432	-1.91548		-2.14573	-2.15418	-2.16306
18	-1.75724	-1.70377	-1.66668		-2.12954	-2.15736	-1.98757		-2.14894	-2.15261	-2.16246
19	-1.77025	-1.67308	-1.60556		-2.13097	-2.12802	-2.03448		-2.14496	-2.15106	-2.16019
20	-1.74465	-1.69723	-1.54528		-2.1357	-2.13126	-2.12391		-2.15217	-2.16045	-2.16423
21	-1.78315	-1.63609	-1.59378		-2.14348	-2.16249	-2.16249		-2.15162	-2.16475	-2.17141
	growth rate (/h)	growth rate (/h)	growth rate (/h)		growth rate (/h)	growth rate (/h)	growth rate (/h)		growth rate (/h)	growth rate (/h)	growth rate (/h)
DAY	DiZ0, Replicate 1	DiZ0, Replicate 2	DiZ0, Replicate 3		D2Z0, Replicate 1	D2Z0, Replicate 2	D2Z0, Replicate 3		D0Z0, Replicate 1	D0Z0, Replicate 2	D0Z0, Replicate 3
1.5	0.26064	0.268888	0.279451		0.233498	0.241943	0.245055		0.267734	0.267937	0.265554
2.5	0.270774	0.256302	0.256063		0.161567	0.145857	0.13037		0.264783	0.275713	0.274112
3.5	0.226688	0.240178	0.233082		0.144921	0.149998	0.151064		0.258119	0.249203	0.247228
4.5	0.255002	0.241976	0.265529		0.162914	0.163602	0.150491		0.287965	0.274518	0.28822
5.5	0.240224	0.246488	0.232929		0.192983	0.205862	0.201115		0.259279	0.271671	0.253511
6.5	0.22492	0.24904	0.259816		0.234123	0.256745	0.220692		0.273559	0.261795	0.25957
7.5	0.258674	0.251033	0.220252		0.243425	0.226003	0.247102		0.255913	0.268643	0.267015
8.5	0.227743	0.247873	0.247549		0.243018	0.264715	0.271539		0.264962	0.246238	0.259718
9.5	0.234221	0.224505	0.23573		0.246164	0.265981	0.246283		0.262254	0.264	0.256505
10.5	0.230166	0.259763	0.238058		0.276219	0.253709	0.25516		0.259791	0.257752	0.259367
11.5	0.251327	0.249429	0.251786		0.261086	0.26834	0.268921		0.264773	0.283006	0.244509
12.5	0.258697	0.239569	0.244436		0.237275	0.249017	0.244306		0.280558	0.275338	0.292656
13.5	0.243409	0.259702	0.244621		0.271539	0.2618	0.261589		0.278306	0.278372	0.250371
14.5	0.263245	0.264215	0.251033		0.267554	0.239886	0.243067		0.266885	0.300832	0.261764
15.5	0.251905	0.273249	0.247987		0.271585	0.249054	0.24416		0.295978	0.281101	0.277607
16.5	0.27222	0.255649	0.270296		0.283492	0.264135	0.249757		0.277972	0.313089	0.27077
17.5	0.268462	0.281309	0.257766		0.275287	0.26293	0.259179		0.306931	0.290238	0.299831
18.5	0.279662	0.276468	0.289832		0.283904	0.277415	0.269146		0.293084	0.295447	0.295718
19.5	0.275785	0.263205	0.275542		0.282314	0.267867	0.261861		0.281941	0.291044	0.28832
20.5	0.276182	0.307615	0.268904		0.281466	0.291628	0.253312		0.316291	0.283433	0.290615

## Sheet: Statistics, Fig. 3
Fluorescence															Growth
D0Z0 vs DiZ0	Day	Mean	Mean	t-value	df	p	Valid N	Valid N	Std.Dev.	Std.Dev.	F-ratio	p var	Bonferroni		D0Z0 vs DiZ0	Day	Mean	Mean	t-value	df	p	Valid N	Valid N	Std.Dev.	Std.Dev.	F-ratio	p var	Bonferroni
FL-Log	1	-2.17927	-1.53319	-31.3026	4	6.207e-06	3	3	0.00594733	0.0352508	35.1312	0.0553538	0.000130347		FL-Log	1	0.267075	0.26966	-0.4702	4	0.662703	3	3	0.00132143	0.00942887	50.913	0.038526	13.2541
FL-Log	2	-2.19258	-1.18664	-69.754	4	2.53093e-07	3	3	0.00231047	0.0248712	115.876	0.0171122	5.31495e-06		FL-Log	2	0.271536	0.261046	1.76607	4	0.152135	3	3	0.00590293	0.00842546	2.03728	0.658483	3.04269
FL-Log	3	-2.17401	-1.09063	-58.3883	4	5.15228e-07	3	3	0.00232497	0.0320534	190.07	0.0104674	1.08198e-05		FL-Log	3	0.251517	0.233316	3.54213	4	0.0239675	3	3	0.00580241	0.00674826	1.35259	0.850126	0.479351
FL-Log	4	-2.18578	-1.10941	-48.3339	4	1.09624e-06	3	3	0.00669681	0.037986	32.1744	0.0602874	2.3021e-05		FL-Log	4	0.283567	0.254169	3.59471	4	0.0228656	3	3	0.00783805	0.0117988	2.26601	0.612368	0.457311
FL-Log	5	-2.19434	-1.00762	-39.2177	4	2.52548e-06	3	3	0.000862237	0.0524044	3693.87	0.000541291	5.30351e-05		FL-Log	5	0.261487	0.23988	3.25547	4	0.0312141	3	3	0.00927906	0.00678617	1.86964	0.696951	0.624282
FL-Log	6	-2.17525	-0.975183	-67.0597	4	2.96253e-07	3	3	0.00341981	0.0308066	81.1491	0.024346	6.2213e-06		FL-Log	6	0.264975	0.244592	1.82118	4	0.142681	3	3	0.0075168	0.0178684	5.65073	0.300719	2.85362
FL-Log	7	-2.18317	-0.988707	-74.3782	4	1.95815e-07	3	3	0.00219479	0.0277288	159.615	0.0124521	4.11211e-06		FL-Log	7	0.263857	0.24332	1.65548	4	0.173169	3	3	0.00692794	0.0203396	8.61941	0.207913	3.46338
FL-Log	8	-2.18675	-1.00381	-84.1217	4	1.19704e-07	3	3	0.00282223	0.0241926	73.4822	0.0268521	2.51379e-06		FL-Log	8	0.256973	0.241055	1.83302	4	0.140734	3	3	0.00965921	0.0115298	1.42483	0.824801	2.81468
FL-Log	9	-2.18209	-1.03207	-59.7188	4	4.70865e-07	3	3	0.0049662	0.0329828	44.1087	0.0443373	9.88817e-06		FL-Log	9	0.26092	0.231485	7.03651	4	0.00214979	3	3	0.00392146	0.00609238	2.41368	0.585878	0.0429958
FL-Log	10	-2.17514	-1.0615	-51.0149	4	8.83592e-07	3	3	0.00404092	0.0375937	86.5505	0.022844	1.85554e-05		FL-Log	10	0.25897	0.242662	1.83843	4	0.139853	3	3	0.00107578	0.0153264	202.971	0.0098053	2.79706
FL-Log	11	-2.18344	-1.12491	-56.0297	4	6.07513e-07	3	3	0.0072495	0.0319092	19.3738	0.0981652	1.27578e-05		FL-Log	11	0.264096	0.250847	1.1891	4	0.300166	3	3	0.0192575	0.00124928	237.619	0.00838157	6.00332
FL-Log	12	-2.15939	-1.27657	-20.0886	4	3.62418e-05	3	3	0.0121028	0.0751487	38.554	0.0505637	0.000761078		FL-Log	12	0.282851	0.247567	4.58382	4	0.0101541	3	3	0.00888368	0.00994121	1.25225	0.887999	0.203082
FL-Log	13	-2.16564	-1.38243	-10.5818	4	0.000451319	3	3	0.00376635	0.12814	1157.53	0.00172633	0.00947769		FL-Log	13	0.269016	0.249244	1.8488	4	0.138181	3	3	0.0161471	0.00907712	3.16441	0.48026	2.76363
FL-Log	14	-2.16995	-1.48216	-11.4615	4	0.000330719	3	3	0.0113542	0.103316	82.7989	0.0238667	0.00694511		FL-Log	14	0.276494	0.259498	1.31022	4	0.260293	3	3	0.0212325	0.00734636	8.3533	0.213828	5.20585
FL-Log	15	-2.17013	-1.56436	-11.2738	4	0.000352713	3	3	0.0151402	0.091827	36.7857	0.0529301	0.00740697		FL-Log	15	0.284895	0.257713	2.81349	4	0.0481457	3	3	0.00975536	0.0135958	1.94234	0.679731	0.962915
FL-Log	16	-2.1436	-1.6345	-13.4713	4	0.000175681	3	3	0.0112576	0.0644812	32.8075	0.0591584	0.00368931		FL-Log	16	0.287277	0.266055	1.50713	4	0.206255	3	3	0.0226425	0.00906331	6.2413	0.276194	4.12509
FL-Log	17	-2.15432	-1.67041	-16.2378	4	8.41663e-05	3	3	0.00866518	0.0508852	34.4848	0.0563622	0.00176749		FL-Log	17	0.299	0.269179	3.57171	4	0.02334	3	3	0.00837733	0.0117879	1.97997	0.671148	0.4668
FL-Log	18	-2.15467	-1.70923	-16.7509	4	7.44311e-05	3	3	0.00699424	0.0455249	42.3659	0.0461191	0.00156305		FL-Log	18	0.29475	0.281987	3.1013	4	0.0361756	3	3	0.00144876	0.00697892	23.2051	0.0826272	0.723511
FL-Log	19	-2.15207	-1.68296	-9.7729	4	0.000614237	3	3	0.00766241	0.0827859	116.73	0.016988	0.012899		FL-Log	19	0.287102	0.27151	3.14808	4	0.0345779	3	3	0.00467245	0.00719405	2.37059	0.593367	0.691559
FL-Log	20	-2.15895	-1.66239	-8.24317	4	0.00118119	3	3	0.00616925	0.104155	285.03	0.00699227	0.0248051		FL-Log	20	0.296779	0.284234	0.808905	4	0.463936	3	3	0.0172746	0.0205731	1.41836	0.827007	9.27873
FL-Log	21	-2.1626	-1.67101	-8.52234	4	0.00104008	3	3	0.0100744	0.0993996	97.3486	0.0203358	0.0218417		FL-Log
D0Z0 vs D2Z0	Day	Mean	Mean	t-value	df	p	Valid N	Valid N	Std.Dev.	Std.Dev.	F-ratio	p var	Bonferroni		D0Z0 vs D2Z0	Day	Mean	Mean	t-value	df	p	Valid N	Valid N	Std.Dev.	Std.Dev.	F-ratio	p var	Bonferroni
FL-Log	1	-2.17927	-0.565782	-178.634	4	5.89118e-09	3	3	0.00594733	0.0144699	5.91957	0.289035	1.23715e-07		FL-Log	1	0.267075	0.240166	7.61072	4	0.00159973	3	3	0.00132143	0.00597979	20.4777	0.0931198	0.0319946
FL-Log	2	-2.19258	-0.322631	-239.134	4	1.83459e-09	3	3	0.00231047	0.0133455	33.3636	0.0582011	3.85263e-08		FL-Log	2	0.271536	0.145931	13.0443	4	0.000199364	3	3	0.00590293	0.0155986	6.98286	0.250537	0.00398728
FL-Log	3	-2.17401	-0.315426	-96.0198	4	7.05332e-08	3	3	0.00232497	0.0334453	206.935	0.00961839	1.4812e-06		FL-Log	3	0.251517	0.148661	26.7224	4	1.16574e-05	3	3	0.00580241	0.00328287	3.12399	0.484967	0.000233149
FL-Log	4	-2.18578	-0.395769	-91.4411	4	8.57511e-08	3	3	0.00669681	0.0332379	24.6337	0.0780223	1.80077e-06		FL-Log	4	0.283567	0.159002	20.0419	4	3.65785e-05	3	3	0.00783805	0.00737921	1.12823	0.93975	0.000731569
FL-Log	5	-2.19434	-0.85241	-12.7055	4	0.000221032	3	3	0.000862237	0.182933	45012.3	4.44313e-05	0.00464167		FL-Log	5	0.261487	0.199987	9.39612	4	0.000714915	3	3	0.00927906	0.00651316	2.02967	0.660139	0.0142983
FL-Log	6	-2.17525	-1.4383	-2.5656	4	0.0622681	3	3	0.00341981	0.497503	21163.6	9.44975e-05	1.30763		FL-Log	6	0.264975	0.237187	2.44187	4	0.0710649	3	3	0.0075168	0.0182206	5.87571	0.290879	1.4213
FL-Log	7	-2.18317	-1.56977	-1.97333	4	0.119712	3	3	0.00219479	0.538391	60173.8	3.32365e-05	2.51396		FL-Log	7	0.263857	0.238843	3.27477	4	0.0306513	3	3	0.00692794	0.0112711	2.6468	0.548427	0.613025
FL-Log	8	-2.18675	-1.62232	-1.97118	4	0.120007	3	3	0.00282223	0.495951	30881.2	6.47623e-05	2.52014		FL-Log	8	0.256973	0.259758	-0.27173	4	0.799278	3	3	0.00965921	0.0148926	2.37717	0.592212	15.9856
FL-Log	9	-2.18209	-1.65929	-2.12383	4	0.100906	3	3	0.0049662	0.426329	7369.56	0.00027135	2.11903		FL-Log	9	0.26092	0.25281	1.16459	4	0.308904	3	3	0.00392146	0.0114069	8.46132	0.211387	6.17809
FL-Log	10	-2.17514	-1.68499	-2.09449	4	0.1043	3	3	0.00404092	0.40532	10060.9	0.00019877	2.1903		FL-Log	10	0.25897	0.261696	-0.373465	4	0.727753	3	3	0.00107578	0.0125983	137.144	0.0144776	14.5551
FL-Log	11	-2.18344	-1.74027	-2.06996	4	0.107235	3	3	0.0072495	0.370751	2615.46	0.000764392	2.25194		FL-Log	11	0.264096	0.266116	-0.177171	4	0.867983	3	3	0.0192575	0.00436556	19.459	0.0977563	17.3597
FL-Log	12	-2.15939	-1.76397	-1.97649	4	0.11928	3	3	0.0121028	0.346308	818.75	0.00243977	2.50488		FL-Log	12	0.282851	0.243533	6.38285	4	0.0030915	3	3	0.00888368	0.0059088	2.26041	0.61342	0.0618299
FL-Log	13	-2.16564	-1.83027	-1.97821	4	0.119045	3	3	0.00376635	0.293607	6077.03	0.000329054	2.49995		FL-Log	13	0.269016	0.264976	0.408792	4	0.703632	3	3	0.0161471	0.00568448	8.06877	0.220537	14.0726
FL-Log	14	-2.16995	-1.88309	-2.13546	4	0.0995949	3	3	0.0113542	0.23239	418.91	0.00476292	2.09149		FL-Log	14	0.276494	0.250169	1.74847	4	0.155293	3	3	0.0212325	0.0151398	1.96682	0.674123	3.10586
FL-Log	15	-2.17013	-1.95611	-1.98694	4	0.117862	3	3	0.0151402	0.185944	150.835	0.0131722	2.47509		FL-Log	15	0.284895	0.254933	2.95166	4	0.0419002	3	3	0.00975536	0.0146274	2.24826	0.615714	0.838003
FL-Log	16	-2.1436	-1.99332	-1.49875	4	0.208308	3	3	0.0112576	0.173312	237.009	0.00840305	4.37446		FL-Log	16	0.287277	0.265795	1.3161	4	0.258493	3	3	0.0226425	0.0169289	1.78892	0.717125	5.16987
FL-Log	17	-2.15432	-2.05065	-1.49331	4	0.209652	3	3	0.00866518	0.119933	191.567	0.010386	4.40269		FL-Log	17	0.299	0.265799	4.83912	4	0.00840545	3	3	0.00837733	0.00842855	1.01227	0.993905	0.168109
FL-Log	18	-2.15467	-2.09149	-1.19809	4	0.297016	3	3	0.00699424	0.0910706	169.541	0.0117274	6.23734		FL-Log	18	0.29475	0.276821	4.11991	4	0.0146135	3	3	0.00144876	0.0073968	26.0673	0.07389	0.292271
FL-Log	19	-2.15207	-2.09782	-1.69557	4	0.165211	3	3	0.00766241	0.0548781	51.294	0.0382453	3.46943		FL-Log	19	0.287102	0.270681	2.47227	4	0.0687793	3	3	0.00467245	0.0105129	5.0624	0.329902	1.37559
FL-Log	20	-2.15895	-2.13029	-5.79072	4	0.00442037	3	3	0.00616925	0.00595156	1.07449	0.96409	0.0928277		FL-Log	20	0.296779	0.275469	1.40276	4	0.233338	3	3	0.0172746	0.0198492	1.32029	0.86196	4.66676
FL-Log	21	-2.1626	-2.15615	-0.748937	4	0.495533	3	3	0.0100744	0.0109724	1.18622	0.914821	10.4062		FL-Log
		Black - not significant
		Orange - significant based on original p value, t-test (w/o correction for multiple comparisons - liberal approach)
		Red- significant based on corrected p value, t-test (after applying Bonferroni correction for multiple comparisons - conservative and the most correct approach)
		For growth rates day is truncated to the number of full days. For example, Day 1 here equals Day 1.5 from the original data
D2Z0	Day 4 vs Day 21
Fluorescense	Mean	Std.Dv.	N	Diff.	Std.Dv.	t	df	p	Confidence	Confidence
Day 4	-0.395769	0.0332379
Day 21	-2.15615	0.0109724	3	1.76039	0.0421187	72.3924	2	0.000190761	1.65576	1.86501
Growth	Mean	Std.Dv.	N	Diff.	Std.Dv.	t	df	p	Confidence	Confidence
Day 4	0.159002	0.00737921
Day 21	0.275469	0.0198492	3	-0.116466	0.0127307	-15.8457	2	0.00395908	-0.148091	-0.0848416
DiZ0	Day 4 vs Day 21
Fluorescense	Mean	Std.Dv.	N	Diff.	Std.Dv.	t	df	p	Confidence	Confidence
Day 4	-1.10941	0.037986
Day 21	-1.67101	0.0993996	3	0.5616	0.118225	8.22772	2	0.0144526	0.267914	0.855287
Growth	Mean	Std.Dv.	N	Diff.	Std.Dv.	t	df	p	Confidence	Confidence
Day 4	0.254169	0.0117988
Day 21	0.284234	0.0205731	3	-0.0300643	0.032069	-1.62378	2	0.245908	-0.109728	0.0495994
