# Supplementary material for: Stress-response balance drives the evolution of a network module and its host genome
Source: Mol Syst Biol. 2015 Aug 31;11(8):827. doi: 10.15252/msb.20156185 (PMC4562500; doi:10.15252/msb.20156185)
Supplement: Supplementary file 5 — Source Data for Figure 4 [file msb0011-0827-sd5.xlsx]

## Sheet: Description
This file contains:
	In the Tab "Raw data, Fig. 4": The average fluorescence values for Fig. 3, panels A and B.
	In the Tab "Statistics, Fig. 4": The statistical analysis of the raw data: (i) comparison of different time courses; and (ii) comparison of an early and a late time point

## Sheet: Raw data, Fig. 4
	ave(FL1)	ave(FL1)	ave(FL1)		ave(FL1)	ave(FL1)	ave(FL1)
DAY	D0Z2, Replicate 1	D0Z2, Replicate 2	D0Z2, Replicate 3		D0Z0, Replicate 1	D0Z0, Replicate 2	D0Z0, Replicate 3
1	0.00724162	0.00729603	0.00724624		0.00692528	0.00680574	0.00673611
2	0.00700904	0.00717005	0.00712217		0.00666787	0.0066013	0.00660959
3	0.0074704	0.00751741	0.00741457		0.00686369	0.00691593	0.00694399
4	0.00719196	0.00754842	0.00751733		0.00667184	0.00666621	0.00685116
5	0.00753264	0.00823937	0.00841605		0.00658564	0.00660989	0.00657334
6	0.00845719	0.00943682	0.0104835		0.00684301	0.00692521	0.00693684
7	0.00871316	0.00884616	0.0117413		0.00674169	0.00676224	0.00680291
8	0.00842424	0.00907258	0.0111248		0.00674201	0.00664992	0.00672659
9	0.0084937	0.00902588	0.0107618		0.0069023	0.00679133	0.00672756
10	0.00836956	0.00895982	0.0109223		0.00699802	0.00693461	0.0068558
11	0.00810025	0.00824888	0.00993809		0.00679165	0.00686007	0.00661884
12	0.00841239	0.00841112	0.01076		0.00726305	0.00730995	0.00691948
13	0.00850047	0.00839739	0.00920795		0.00714679	0.00707663	0.00699979
14	0.00856884	0.00834512	0.00963068		0.0068438	0.00713829	0.00706624
15	0.00853803	0.00834734	0.00940732		0.00671638	0.00719098	0.00708797
16	0.00886424	0.00856651	0.00969196		0.00770119	0.00743502	0.00728459
17	0.00855786	0.00863004	0.00935926		0.00746422	0.00729526	0.00712962
18	0.00919038	0.00873009	0.00953221		0.00740875	0.00731144	0.00713517
19	0.00910976	0.00882644	0.0099083		0.0075158	0.00737511	0.00725092
20	0.00908842	0.00908294	0.0101009		0.00738095	0.00720671	0.00715154
21	0.00934985	0.00899723	0.0098836		0.00737776	0.00713698	0.00701887
	ave(log(FL1))	ave(log(FL1))	ave(log(FL1))		ave(log(FL1))	ave(log(FL1))	ave(log(FL1))
DAY	D0Z2, Replicate 1	D0Z2, Replicate 2	D0Z2, Replicate 3		D0Z0, Replicate 1	D0Z0, Replicate 2	D0Z0, Replicate 3
1	-2.16378	-2.1613	-2.1639		-2.17293	-2.18014	-2.18473
2	-2.17855	-2.16901	-2.17263		-2.18992	-2.19415	-2.19365
3	-2.15477	-2.15316	-2.15635		-2.17651	-2.17359	-2.17192
4	-2.16776	-2.15143	-2.15255		-2.18912	-2.19014	-2.17806
5	-2.15207	-2.122	-2.11034		-2.19456	-2.19339	-2.19507
6	-2.10092	-2.0638	-2.01288		-2.17919	-2.17336	-2.17318
7	-2.08879	-2.08492	-1.96492		-2.18515	-2.18354	-2.18081
8	-2.10187	-2.07221	-1.98706		-2.18514	-2.19001	-2.18511
9	-2.10022	-2.07733	-2.00068		-2.17669	-2.18312	-2.18646
10	-2.10906	-2.07882	-1.99347		-2.17088	-2.17563	-2.17892
11	-2.11875	-2.11142	-2.03416		-2.18159	-2.17729	-2.19143
12	-2.1024	-2.10057	-2.0016		-2.15374	-2.15115	-2.17329
13	-2.10008	-2.10325	-2.0662		-2.16209	-2.16523	-2.16959
14	-2.09658	-2.10643	-2.04791		-2.1829	-2.16169	-2.16526
15	-2.09884	-2.10693	-2.06042		-2.18714	-2.15813	-2.16511
16	-2.08429	-2.09563	-2.04998		-2.13227	-2.14374	-2.15479
17	-2.09432	-2.09076	-2.06156		-2.14573	-2.15418	-2.16306
18	-2.06653	-2.08753	-2.0527		-2.14894	-2.15261	-2.16246
19	-2.07104	-2.08525	-2.04038		-2.14496	-2.15106	-2.16019
20	-2.0714	-2.07233	-2.02943		-2.15217	-2.16045	-2.16423
21	-2.06002	-2.07592	-2.03817		-2.15162	-2.16475	-2.17141
	growth rate (/h)	growth rate (/h)	growth rate (/h)		growth rate (/h)	growth rate (/h)	growth rate (/h)
DAY	D0Z2, Replicate 1	D0Z2, Replicate 2	D0Z2, Replicate 3		D0Z0, Replicate 1	D0Z0, Replicate 2	D0Z0, Replicate 3
1.5	0.227994	0.233298	0.228692		0.267734	0.267937	0.265554
2.5	0.186451	0.195323	0.188544		0.264783	0.275713	0.274112
3.5	0.189599	0.140816	0.192035		0.258119	0.249203	0.247228
4.5	0.200852	0.203865	0.188865		0.287965	0.274518	0.28822
5.5	0.200525	0.190712	0.181802		0.259279	0.271671	0.253511
6.5	0.222653	0.232989	0.226742		0.273559	0.261795	0.25957
7.5	0.239464	0.221662	0.257274		0.255913	0.268643	0.267015
8.5	0.254046	0.237557	0.267888		0.264962	0.246238	0.259718
9.5	0.243339	0.242305	0.260267		0.262254	0.264	0.256505
10.5	0.269826	0.261833	0.269548		0.259791	0.257752	0.259367
11.5	0.26341	0.27201	0.293276		0.264773	0.283006	0.244509
12.5	0.257759	0.265951	0.279211		0.280558	0.275338	0.292656
13.5	0.240154	0.285442	0.258795		0.278306	0.278372	0.250371
14.5	0.264279	0.269176	0.273801		0.266885	0.300832	0.261764
15.5	0.274718	0.253964	0.294374		0.295978	0.281101	0.277607
16.5	0.260671	0.278642	0.276531		0.277972	0.313089	0.27077
17.5	0.267036	0.284529	0.290521		0.306931	0.290238	0.299831
18.5	0.282474	0.283346	0.27021		0.293084	0.295447	0.295718
19.5	0.27305	0.27662	0.305374		0.281941	0.291044	0.28832
20.5	0.289071	0.291376	0.289847		0.316291	0.283433	0.290615

## Sheet: Statistics, Fig. 4
Fluorescence															Growth
D0Z0 vs D0Z2	Day	Mean	Mean	t-value	df	p	Valid N	Valid N	Std.Dev.	Std.Dev.	F-ratio	p var	Bonferroni		D0Z0 vs D0Z2	Day	Mean	Mean	t-value	df	p	Valid N	Valid N	Std.Dev.	Std.Dev.	F-ratio	p var	Bonferroni
FL-Log	1	-2.17927	-2.16299	-4.60179	4	0.0100174	3	3	0.00594733	0.00146595	16.459	0.114554	0.210365		FL-Log	1	0.267075	0.229995	20.2551	4	3.50744e-05	3	3	0.00132143	0.00288232	4.75766	0.347363	0.000701487
FL-Log	2	-2.19258	-2.17339	-6.21814	4	0.00340492	3	3	0.00231047	0.0048178	4.34808	0.373966	0.0715033		FL-Log	2	0.271536	0.190106	18.7884	4	4.72539e-05	3	3	0.00590293	0.00463765	1.62009	0.763331	0.000945079
FL-Log	3	-2.17401	-2.15476	-11.8198	4	0.000293267	3	3	0.00232497	0.00159615	2.12173	0.64067	0.00615861		FL-Log	3	0.251517	0.17415	4.54703	4	0.0104412	3	3	0.00580241	0.0288937	24.7964	0.0775303	0.208824
FL-Log	4	-2.18578	-2.15725	-4.36699	4	0.0119963	3	3	0.00669681	0.00912076	1.85492	0.700545	0.251922		FL-Log	4	0.283567	0.19786	13.31	4	0.000184192	3	3	0.00783805	0.00793462	1.02479	0.987755	0.00368384
FL-Log	5	-2.19434	-2.12814	-5.32135	4	0.00600012	3	3	0.000862237	0.0215306	623.534	0.00320239	0.126003		FL-Log	5	0.261487	0.191013	9.25901	4	0.000756578	3	3	0.00927906	0.00936487	1.01858	0.990796	0.0151316
FL-Log	6	-2.17525	-2.0592	-4.53408	4	0.0105445	3	3	0.00341981	0.0441976	167.03	0.0119026	0.221435		FL-Log	6	0.264975	0.227461	7.10637	4	0.00207155	3	3	0.0075168	0.00520531	2.08532	0.648232	0.0414311
FL-Log	7	-2.18317	-2.04621	-3.3668	4	0.028127	3	3	0.00219479	0.0704242	1029.57	0.00194067	0.590667		FL-Log	7	0.263857	0.239466	2.21111	4	0.0915125	3	3	0.00692794	0.0178059	6.60572	0.26296	1.83025
FL-Log	8	-2.18675	-2.05371	-3.86207	4	0.0181153	3	3	0.00282223	0.0595996	445.966	0.00447461	0.380421		FL-Log	8	0.256973	0.253164	0.366572	4	0.732506	3	3	0.00965921	0.0151846	2.47128	0.576156	14.6501
FL-Log	9	-2.18209	-2.05941	-4.05759	4	0.0153792	3	3	0.0049662	0.0521305	110.188	0.0179875	0.322964		FL-Log	9	0.26092	0.248637	1.96615	4	0.120701	3	3	0.00392146	0.0100847	6.6135	0.262691	2.41402
FL-Log	10	-2.17514	-2.06045	-3.30655	4	0.0297503	3	3	0.00404092	0.0599434	220.051	0.0090477	0.624756		FL-Log	10	0.25897	0.267069	-3.00852	4	0.0396081	3	3	0.00107578	0.00453685	17.7855	0.106465	0.792162
FL-Log	11	-2.18344	-2.08811	-3.4816	4	0.0253151	3	3	0.0072495	0.0468662	41.7931	0.0467365	0.531617		FL-Log	11	0.264096	0.276232	-0.85305	4	0.441701	3	3	0.0192575	0.015374	1.56903	0.778505	8.83402
FL-Log	12	-2.15939	-2.06819	-2.68044	4	0.0552034	3	3	0.0121028	0.0576778	22.7114	0.0843475	1.15927		FL-Log	12	0.282851	0.26764	1.88121	4	0.133096	3	3	0.00888368	0.0108257	1.485	0.80483	2.66191
FL-Log	13	-2.16564	-2.08984	-6.28814	4	0.00326715	3	3	0.00376635	0.020535	29.7268	0.0650898	0.0686102		FL-Log	13	0.269016	0.261464	0.468749	4	0.663655	3	3	0.0161471	0.0227617	1.9871	0.669546	13.2731
FL-Log	14	-2.16995	-2.08364	-4.48581	4	0.0109409	3	3	0.0113542	0.0313305	7.61418	0.232175	0.229759		FL-Log	14	0.276494	0.269085	0.589705	4	0.587088	3	3	0.0212325	0.00476178	19.8822	0.0957755	11.7418
FL-Log	15	-2.17013	-2.08873	-4.84468	4	0.00837163	3	3	0.0151402	0.0248516	2.69429	0.541376	0.175804		FL-Log	15	0.284895	0.274352	0.813827	4	0.461414	3	3	0.00975536	0.0202073	4.29071	0.378021	9.22828
FL-Log	16	-2.1436	-2.07663	-4.41019	4	0.0115989	3	3	0.0112576	0.0237706	4.4585	0.366401	0.243577		FL-Log	16	0.287277	0.271948	1.07574	4	0.342603	3	3	0.0226425	0.00982314	5.3131	0.316802	6.85206
FL-Log	17	-2.15432	-2.08221	-6.258	4	0.00332561	3	3	0.00866518	0.0179786	4.30481	0.377016	0.0698378		FL-Log	17	0.299	0.280695	2.14194	4	0.0988719	3	3	0.00837733	0.012203	2.12188	0.64064	1.97744
FL-Log	18	-2.15467	-2.06892	-7.86705	4	0.00141095	3	3	0.00699424	0.0175357	6.28585	0.274505	0.02963		FL-Log	18	0.29475	0.278677	3.71843	4	0.0205025	3	3	0.00144876	0.00734546	25.7067	0.0748876	0.410051
FL-Log	19	-2.15207	-2.06556	-6.19654	4	0.00344887	3	3	0.00766241	0.0229351	8.95926	0.200818	0.0724263		FL-Log	19	0.287102	0.285015	0.19725	4	0.85325	3	3	0.00467245	0.0177219	14.3857	0.129991	17.065
FL-Log	20	-2.15895	-2.05772	-6.9388	4	0.00226543	3	3	0.00616925	0.0245031	15.7752	0.119223	0.0475741		FL-Log	20	0.296779	0.290098	0.668405	4	0.540469	3	3	0.0172746	0.00117252	217.057	0.00917193	10.8094
FL-Log	21	-2.1626	-2.05804	-8.43817	4	0.00108032	3	3	0.0100744	0.0189507	3.53842	0.440682	0.0226867		FL-Log
		Black - not significant
		Orange - significant based on original p value, t-test (w/o correction for multiple comparisons - liberal approach)
		Red- significant based on corrected p value, t-test (after applying Bonferroni correction for multiple comparisons - conservative and the most correct approach)
		For growth rates day is truncated to the number of full days. For example, Day 1 here equals Day 1.5 from the original data
D0Z2	Day 4 vs Day 19
Fluorescense	Mean	Std.Dv.	N	Diff.	Std.Dv.	t	df	p	Confidence	Confidence
Day 4	-2.1752	0.0170032
Day 19	-2.04215	0.0115812	3	-0.133048	0.0179109	-12.8663	2	0.0059866	-0.177541	-0.0885552
Growth	Mean	Std.Dv.	N	Diff.	Std.Dv.	t	df	p	Confidence	Confidence
Day 4	0.203834	0.0345279
Day 19	0.217307	0.0239162	3	-0.0134725	0.0166324	-1.40299	2	0.295715	-0.0547897	0.0278446
