# Supplementary material for: Stress-response balance drives the evolution of a network module and its host genome
Source: Mol Syst Biol. 2015 Aug 31;11(8):827. doi: 10.15252/msb.20156185 (PMC4562500; doi:10.15252/msb.20156185)
Supplement: Supplementary file 6 — Source Data for Figure 5 [file msb0011-0827-sd6.xlsx]

## Sheet: Description
This file contains:
	In the Tab "Raw data, Fig. 5": The average fluorescence values for Fig. 3, panels A and B.
	In the Tab "Statistics, Fig. 5": The statistical analysis of the raw data: (i) comparison of different time courses; and (ii) comparison of an early and a late time point

## Sheet: Raw data, Fig. 5
	ave(FL1)	ave(FL1)	ave(FL1)		ave(FL1)	ave(FL1)	ave(FL1)
DAY	DiZ2, Replicate 1	DiZ2, Replicate 2	DiZ2, Replicate 3		D2Z2, Replicate 1	D2Z2, Replicate 2	D2Z2, Replicate 3
1	0.121081	0.119331	0.147236		0.426893	0.471737	0.414225
2	0.299272	0.240101	0.261035		0.526999	0.542689	0.544057
3	0.36265	0.365508	0.374184		0.479975	0.511802	0.449585
4	0.388248	0.383383	0.385145		0.508591	0.472937	0.511899
5	0.413038	0.394227	0.394599		0.525752	0.526936	0.44792
6	0.448378	0.457572	0.431664		0.496115	0.511098	0.330473
7	0.452349	0.456425	0.447774		0.445548	0.44508	0.286074
8	0.426981	0.427292	0.435338		0.421179	0.364686	0.313103
9	0.382689	0.417023	0.415426		0.381868	0.380253	0.323722
10	0.378791	0.373877	0.421225		0.383218	0.383046	0.29177
11	0.361052	0.392379	0.378187		0.390079	0.406472	0.336653
12	0.369474	0.386121	0.402713		0.343233	0.394226	0.293046
13	0.381591	0.433284	0.426981		0.317788	0.380352	0.341609
14	0.415407	0.412293	0.43995		0.3115	0.347752	0.308662
15	0.436282	0.416245	0.425218		0.311965	0.338816	0.318355
16	0.398278	0.400268	0.377466		0.302377	0.313875	0.320714
17	0.399941	0.432074	0.412702		0.27927	0.270519	0.309701
18	0.349311	0.403359	0.366039		0.276543	0.300036	0.312643
19	0.386591	0.448965	0.407337		0.295605	0.284985	0.337089
20	0.368757	0.415894	0.360685		0.275986	0.262432	0.315709
21	0.341641	0.40437	0.316372		0.29664	0.278357	0.295041
	ave(log(FL1))	ave(log(FL1))	ave(log(FL1))		ave(log(FL1))	ave(log(FL1))	ave(log(FL1))
DAY	DiZ2, Replicate 1	DiZ2, Replicate 2	DiZ2, Replicate 3		D2Z2, Replicate 1	D2Z2, Replicate 2	D2Z2, Replicate 3
1	-1.46245	-1.48611	-1.40592		-0.436741	-0.412395	-0.457908
2	-0.904887	-1.00715	-0.909774		-0.307703	-0.297797	-0.291307
3	-0.653948	-0.647918	-0.632818		-0.344079	-0.316025	-0.371837
4	-0.556303	-0.551795	-0.557828		-0.318342	-0.351685	-0.315836
5	-0.472235	-0.486112	-0.496442		-0.306749	-0.304703	-0.380549
6	-0.400603	-0.395455	-0.417487		-0.336937	-0.321378	-0.499044
7	-0.404168	-0.396301	-0.39326		-0.38029	-0.37607	-0.561282
8	-0.47951	-0.434037	-0.413296		-0.399743	-0.459562	-0.516443
9	-0.598448	-0.475866	-0.457878		-0.443268	-0.437385	-0.500921
10	-0.628332	-0.547044	-0.474762		-0.442894	-0.434309	-0.548642
11	-0.642292	-0.538963	-0.536933		-0.439207	-0.410022	-0.484785
12	-0.613183	-0.552596	-0.538282		-0.498015	-0.423414	-0.548476
13	-0.5693	-0.481573	-0.498472		-0.530333	-0.442304	-0.480822
14	-0.531409	-0.498219	-0.492996		-0.530315	-0.478887	-0.521236
15	-0.516885	-0.492671	-0.521502		-0.52838	-0.489256	-0.507649
16	-0.540642	-0.507453	-0.57404		-0.54581	-0.522999	-0.506379
17	-0.534369	-0.474678	-0.541778		-0.581079	-0.584867	-0.522151
18	-0.56258	-0.498807	-0.598825		-0.586405	-0.538318	-0.517015
19	-0.514975	-0.453509	-0.557456		-0.551304	-0.559741	-0.484483
20	-0.52896	-0.48438	-0.589109		-0.583011	-0.594883	-0.512441
21	-0.544572	-0.484868	-0.628135		-0.549705	-0.569455	-0.542814
	growth rate (/h)	growth rate (/h)	growth rate (/h)		growth rate (/h)	growth rate (/h)	growth rate (/h)
DAY	DiZ2, Replicate 1	DiZ2, Replicate 2	DiZ2, Replicate 3		D2Z2, Replicate 1	D2Z2, Replicate 2	D2Z2, Replicate 3
1.5	0.235008	0.225446	0.232523		0.218644	0.20503	0.242305
2.5	0.205249	0.234783	0.19608		0.139954	0.126029	0.139503
3.5	0.209577	0.21311	0.202584		0.136642	0.14919	0.15545
4.5	0.210571	0.203508	0.217936		0.171252	0.16676	0.144265
5.5	0.207311	0.191997	0.215624		0.172871	0.169852	0.146968
6.5	0.193072	0.195877	0.198937		0.168254	0.165074	0.210271
7.5	0.193876	0.223794	0.198785		0.210893	0.200038	0.229531
8.5	0.234358	0.218336	0.199423		0.233731	0.215199	0.276019
9.5	0.234103	0.20461	0.207513		0.231383	0.222517	0.264577
10.5	0.228341	0.223293	0.229185		0.230704	0.227736	0.251063
11.5	0.244695	0.238857	0.21326		0.247485	0.230532	0.259432
12.5	0.248143	0.266219	0.249715		0.241197	0.212546	0.24658
13.5	0.252309	0.253426	0.241897		0.230004	0.224144	0.23892
14.5	0.248921	0.261879	0.239497		0.246768	0.252706	0.26409
15.5	0.262993	0.240689	0.252585		0.22463	0.213762	0.232484
16.5	0.274094	0.251148	0.246429		0.250254	0.226871	0.260936
17.5	0.241542	0.227502	0.228722		0.232027	0.24466	0.242695
18.5	0.268348	0.249011	0.24796		0.266664	0.248594	0.234501
19.5	0.260965	0.252564	0.254696		0.24288	0.242745	0.247937
20.5	0.261653	0.258341	0.232852		0.243148	0.251702	0.247106

## Sheet: Statistics, Fig. 5
Fluorescence															Growth
D0Z0 vs DiZ2	Day	Mean	Mean	t-value	df	p	Valid N	Valid N	Std.Dev.	Std.Dev.	F-ratio	p var	Bonferroni		D0Z0 vs DiZ2	Day	Mean	Mean	t-value	df	p	Valid N	Valid N	Std.Dev.	Std.Dev.	F-ratio	p var	Bonferroni
FL-Log	1	-2.17927	-1.45149	-30.2816	4	7.08408e-06	3	3	0.00594733	0.0412004	47.9908	0.040824	0.000148766		FL-Log	1	0.267075	0.230993	12.1719	4	0.000261471	3	3	0.00132143	0.00496151	14.0974	0.132473	0.00522942
FL-Log	2	-2.19258	-0.940603	-37.5637	4	2.99935e-06	3	3	0.00231047	0.0576818	623.273	0.00320373	6.29863e-05		FL-Log	2	0.271536	0.212037	4.8914	4	0.00809387	3	3	0.00590293	0.0202247	11.7389	0.156999	0.161877
FL-Log	3	-2.17401	-0.644895	-237.958	4	1.87111e-09	3	3	0.00232497	0.0108846	21.9174	0.08727	3.92933e-08		FL-Log	3	0.251517	0.208423	9.45166	4	0.000698851	3	3	0.00580241	0.00535672	1.17333	0.920248	0.013977
FL-Log	4	-2.18578	-0.555309	-381.885	4	2.82098e-10	3	3	0.00669681	0.00313673	4.55808	0.359836	5.92406e-09		FL-Log	4	0.283567	0.210672	11.852	4	0.000290169	3	3	0.00783805	0.00721468	1.18027	0.917317	0.00580339
FL-Log	5	-2.19434	-0.484929	-243.144	4	1.71653e-09	3	3	0.000862237	0.0121465	198.45	0.0100276	3.60471e-08		FL-Log	5	0.261487	0.204977	6.45741	4	0.00296134	3	3	0.00927906	0.0119854	1.66837	0.74952	0.0592268
FL-Log	6	-2.17525	-0.404515	-255.123	4	1.41614e-09	3	3	0.00341981	0.0115249	11.3573	0.161848	2.9739e-08		FL-Log	6	0.264975	0.195962	14.8139	4	0.00012089	3	3	0.0075168	0.00293368	6.5651	0.264372	0.00241781
FL-Log	7	-2.18317	-0.39791	-511.778	4	8.74612e-11	3	3	0.00219479	0.00562926	6.57833	0.26391	1.83668e-09		FL-Log	7	0.263857	0.205485	5.78504	4	0.00443619	3	3	0.00692794	0.0160449	5.36369	0.314283	0.0887238
FL-Log	8	-2.18675	-0.442281	-88.9067	4	9.59505e-08	3	3	0.00282223	0.0338678	144.009	0.0137922	2.01496e-06		FL-Log	8	0.256973	0.217372	3.43333	4	0.0264549	3	3	0.00965921	0.0174874	3.27767	0.467544	0.529097
FL-Log	9	-2.18209	-0.510731	-37.7642	4	2.93632e-06	3	3	0.0049662	0.0764956	237.259	0.00839421	6.16627e-05		FL-Log	9	0.26092	0.215409	4.7142	4	0.00921098	3	3	0.00392146	0.016255	17.1821	0.109998	0.18422
FL-Log	10	-2.17514	-0.550046	-36.586	4	3.33222e-06	3	3	0.00404092	0.0768292	361.487	0.00551744	6.99766e-05		FL-Log	10	0.25897	0.22694	16.4977	4	7.90484e-05	3	3	0.00107578	0.00318607	8.77136	0.20468	0.00158097
FL-Log	11	-2.18344	-0.572729	-45.9715	4	1.33915e-06	3	3	0.0072495	0.0602515	69.0748	0.0285409	2.81221e-05		FL-Log	11	0.264096	0.232271	2.16138	4	0.0967394	3	3	0.0192575	0.0167206	1.32647	0.859673	1.93479
FL-Log	12	-2.15939	-0.56802	-66.3173	4	3.09732e-07	3	3	0.0121028	0.0397617	10.7933	0.169587	6.50437e-06		FL-Log	12	0.282851	0.254692	3.64349	4	0.0218969	3	3	0.00888368	0.0100132	1.27047	0.880876	0.437939
FL-Log	13	-2.16564	-0.516448	-61.1712	4	4.27748e-07	3	3	0.00376635	0.0465443	152.718	0.0130108	8.98272e-06		FL-Log	13	0.269016	0.249211	1.97675	4	0.119245	3	3	0.0161471	0.00635821	6.4494	0.268478	2.3849
FL-Log	14	-2.16995	-0.507541	-121.351	4	2.76555e-08	3	3	0.0113542	0.0208347	3.36714	0.457965	5.80766e-07		FL-Log	14	0.276494	0.250099	1.90302	4	0.129786	3	3	0.0212325	0.0112376	3.56991	0.437645	2.59571
FL-Log	15	-2.17013	-0.510353	-132.742	4	1.93176e-08	3	3	0.0151402	0.0154857	1.04616	0.97744	4.05669e-07		FL-Log	15	0.284895	0.252089	3.83339	4	0.0185642	3	3	0.00975536	0.0111603	1.30878	0.866258	0.371284
FL-Log	16	-2.1436	-0.540712	-78.995	4	1.53918e-07	3	3	0.0112576	0.0332933	8.74625	0.205207	3.23228e-06		FL-Log	16	0.287277	0.257224	1.92435	4	0.126635	3	3	0.0226425	0.0147994	2.34079	0.598661	2.53271
FL-Log	17	-2.15432	-0.516942	-75.0367	4	1.89035e-07	3	3	0.00866518	0.0367885	18.0247	0.105126	3.96974e-06		FL-Log	17	0.299	0.232588	10.0625	4	0.000548603	3	3	0.00837733	0.00777792	1.16007	0.925895	0.0109721
FL-Log	18	-2.15467	-0.553404	-54.257	4	6.9079e-07	3	3	0.00699424	0.0506367	52.4142	0.0374433	1.45066e-05		FL-Log	18	0.29475	0.255106	5.93448	4	0.00404183	3	3	0.00144876	0.0114795	62.7845	0.0313556	0.0808366
FL-Log	19	-2.15207	-0.508647	-53.8902	4	7.09768e-07	3	3	0.00766241	0.0522614	46.5192	0.0420883	1.49051e-05		FL-Log	19	0.287102	0.256075	8.40246	4	0.00109797	3	3	0.00467245	0.00436732	1.14461	0.932569	0.0219594
FL-Log	20	-2.15895	-0.53415	-53.1812	4	7.48335e-07	3	3	0.00616925	0.052557	72.5764	0.0271826	1.5715e-05		FL-Log	20	0.296779	0.250949	3.39484	4	0.0274074	3	3	0.0172746	0.0157591	1.20157	0.908442	0.548148
FL-Log	21	-2.1626	-0.552525	-38.3774	4	2.75352e-06	3	3	0.0100744	0.0719641	51.0261	0.0384423	5.78239e-05		FL-Log
D0Z0 vs D2Z2	Day	Mean	Mean	t-value	df	p	Valid N	Valid N	Std.Dev.	Std.Dev.	F-ratio	p var	Bonferroni		D0Z0 vs D2Z2	Day	Mean	Mean	t-value	df	p	Valid N	Valid N	Std.Dev.	Std.Dev.	F-ratio	p var	Bonferroni
FL-Log	1	-2.17927	-0.435681	-128.299	4	2.21349e-08	3	3	0.00594733	0.0227748	14.6645	0.127678	4.64832e-07		FL-Log	1	0.267075	0.221993	4.12963	4	0.0144982	3	3	0.00132143	0.0188621	203.747	0.00976816	0.289965
FL-Log	2	-2.19258	-0.298936	-382.533	4	2.80193e-10	3	3	0.00231047	0.00825695	12.7715	0.145228	5.88405e-09		FL-Log	2	0.271536	0.135162	23.9265	4	1.80963e-05	3	3	0.00590293	0.00791297	1.79698	0.715057	0.000361926
FL-Log	3	-2.17401	-0.34398	-113.191	4	3.65329e-08	3	3	0.00232497	0.0279066	144.071	0.0137863	7.67192e-07		FL-Log	3	0.251517	0.147094	16.1515	4	8.59561e-05	3	3	0.00580241	0.00957747	2.72448	0.536987	0.00171912
FL-Log	4	-2.18578	-0.328621	-152.419	4	1.11139e-08	3	3	0.00669681	0.0200135	8.93115	0.201386	2.33391e-07		FL-Log	4	0.283567	0.160759	12.9328	4	0.000206188	3	3	0.00783805	0.0144596	3.40326	0.454209	0.00412375
FL-Log	5	-2.19434	-0.330667	-74.6875	4	1.92593e-07	3	3	0.000862237	0.0432111	2511.52	0.000796013	4.04445e-06		FL-Log	5	0.261487	0.163231	10.0505	4	0.000551139	3	3	0.00927906	0.0141642	2.33009	0.600584	0.0110228
FL-Log	6	-2.17525	-0.385787	-31.4818	4	6.0673e-06	3	3	0.00341981	0.0983921	827.784	0.00241317	0.000127413		FL-Log	6	0.264975	0.1812	5.51238	4	0.00528505	3	3	0.0075168	0.0252269	11.2632	0.163089	0.105701
FL-Log	7	-2.18317	-0.439214	-28.5617	4	8.94286e-06	3	3	0.00219479	0.105735	2320.87	0.000861376	0.0001878		FL-Log	7	0.263857	0.213487	5.30454	4	0.00606854	3	3	0.00692794	0.0149166	4.63586	0.35487	0.121371
FL-Log	8	-2.18675	-0.458583	-51.2331	4	8.6865e-07	3	3	0.00282223	0.0583565	427.557	0.00466683	1.82417e-05		FL-Log	8	0.256973	0.24165	0.813212	4	0.461729	3	3	0.00965921	0.0311737	10.4158	0.175196	9.23458
FL-Log	9	-2.18209	-0.460525	-84.097	4	1.19845e-07	3	3	0.0049662	0.0351076	49.9749	0.039235	2.51674e-06		FL-Log	9	0.26092	0.239492	1.64836	4	0.174624	3	3	0.00392146	0.0221712	31.9657	0.0606691	3.49247
FL-Log	10	-2.17514	-0.475282	-46.1446	4	1.3192e-06	3	3	0.00404092	0.0636768	248.315	0.008022	2.77031e-05		FL-Log	10	0.25897	0.236501	3.05395	4	0.0378817	3	3	0.00107578	0.012698	139.324	0.0142527	0.757634
FL-Log	11	-2.18344	-0.444671	-78.4876	4	1.57935e-07	3	3	0.0072495	0.0376797	27.0147	0.0713912	3.31663e-06		FL-Log	11	0.264096	0.245816	1.31266	4	0.259547	3	3	0.0192575	0.0145225	1.75839	0.725059	5.19094
FL-Log	12	-2.15939	-0.489968	-45.1296	4	1.44173e-06	3	3	0.0121028	0.0629181	27.0258	0.0713629	3.02764e-05		FL-Log	12	0.282851	0.233441	4.20797	4	0.0136083	3	3	0.00888368	0.0182945	4.2409	0.381614	0.272166
FL-Log	13	-2.16564	-0.484486	-65.7458	4	3.20634e-07	3	3	0.00376635	0.0441289	137.279	0.0144635	6.7333e-06		FL-Log	13	0.269016	0.231023	3.70139	4	0.0208101	3	3	0.0161471	0.00744038	4.70977	0.350277	0.416203
FL-Log	14	-2.16995	-0.510146	-96.7825	4	6.83367e-08	3	3	0.0113542	0.0274487	5.84428	0.292215	1.43507e-06		FL-Log	14	0.276494	0.254522	1.65572	4	0.173121	3	3	0.0212325	0.00880267	5.818	0.293341	3.46241
FL-Log	15	-2.17013	-0.508428	-116.31	4	3.27693e-08	3	3	0.0151402	0.0195733	1.67134	0.748689	6.88156e-07		FL-Log	15	0.284895	0.223625	7.83283	4	0.0014345	3	3	0.00975536	0.00940166	1.07666	0.963086	0.02869
FL-Log	16	-2.1436	-0.525063	-123.1	4	2.61176e-08	3	3	0.0112576	0.0197963	3.09225	0.488729	5.4847e-07		FL-Log	16	0.287277	0.24602	2.50118	4	0.0666821	3	3	0.0226425	0.0174228	1.68894	0.743788	1.33364
FL-Log	17	-2.15432	-0.562699	-76.1156	4	1.78549e-07	3	3	0.00866518	0.0351664	16.4703	0.11448	3.74952e-06		FL-Log	17	0.299	0.239794	9.50549	4	0.000683708	3	3	0.00837733	0.00679762	1.51879	0.794032	0.0136742
FL-Log	18	-2.15467	-0.547246	-76.8509	4	1.71816e-07	3	3	0.00699424	0.0355462	25.8289	0.0745464	3.60814e-06		FL-Log	18	0.29475	0.249919	4.79689	4	0.0086678	3	3	0.00144876	0.0161224	123.841	0.0160204	0.173356
FL-Log	19	-2.15207	-0.531843	-66.9172	4	2.98782e-07	3	3	0.00766241	0.0412311	28.9547	0.0667674	6.27441e-06		FL-Log	19	0.287102	0.244521	13.335	4	0.000182841	3	3	0.00467245	0.00295931	2.49292	0.572587	0.00365682
FL-Log	20	-2.15895	-0.563445	-61.421	4	4.20841e-07	3	3	0.00616925	0.0445677	52.1884	0.0376021	8.83765e-06		FL-Log	20	0.296779	0.247319	4.81362	4	0.00856271	3	3	0.0172746	0.00428121	16.281	0.115734	0.171254
FL-Log	21	-2.1626	-0.553991	-162.851	4	8.52864e-09	3	3	0.0100744	0.0138281	1.88402	0.693476	1.79101e-07		FL-Log
		Black - not significant
		Orange - significant based on original p value, t-test (w/o correction for multiple comparisons - liberal approach)
		Red- significant based on corrected p value, t-test (after applying Bonferroni correction for multiple comparisons - conservative and the most correct approach)
		For growth rates day is truncated to the number of full days. For example, Day 1 here equals Day 1.5 from the original data
D2Z2	Day 4 vs Day 21
Fluorescense	Mean	Std.Dv.	N	Diff.	Std.Dv.	t	df	p	Confidence	Confidence
Day 4	-0.328621	0.0200135
Day 21	-0.553991	0.0138281	3	0.22537	0.00693789	56.2638	2	0.000315745	0.208135	0.242605
Growth	Mean	Std.Dv.	N	Diff.	Std.Dv.	t	df	p	Confidence	Confidence
Day 4	0.160759	0.0144596
Day 21	0.247319	0.00428121	3	-0.0865596	0.015536	-9.65021	2	0.0105682	-0.125153	-0.047966
DiZ2	Day 4 vs Day 21
Fluorescense	Mean	Std.Dv.	N	Diff.	Std.Dv.	t	df	p	Confidence	Confidence
Day 4	-0.555309	0.00313673
Day 21	-0.552525	0.0719641	3	-0.00278389	0.0690538	-0.0698273	2	0.950685	-0.174323	0.168755
Growth	Mean	Std.Dv.	N	Diff.	Std.Dv.	t	df	p	Confidence	Confidence
Day 4	0.210672	0.00721468
Day 21	0.250949	0.0157591	3	-0.0402772	0.0220432	-3.16479	2	0.0870081	-0.0950355	0.0144811
